# Supplementary material for: Bioinspired artificial spider silk photocatalyst for the high-efficiency capture and inactivation of bacteria aerosols
Source: Nat Commun. 2023 Apr 27;14:2412. doi: 10.1038/s41467-023-38194-1 (PMC10134728; doi:10.1038/s41467-023-38194-1)
Supplement: Supplementary file 6 — Source Data [file 41467_2023_38194_MOESM6_ESM.xlsx]

## Sheet: Fig.2
Panel h		Nylon	Error bar	ASS	Error bar
	Flow rate (L/min)	Number of bacteria on the ASS (/5cm)
	3	147125	21369	217500	28547
	6	105834	46987	202250	55697
	9	672500	103970	921667	35003
	12	645000	40159	1321667	181200
	15	462500	62015	1975000	245553
	18	225000	68743	1385000	222414
Panel i		99%(RH)	80%(RH)	60%(RH)	50%(RH)	Concentration of bacteria in liquid (CFU/mL)	99%(RH)	80%(RH)	60%(RH)	50%(RH)	Concentration of bacteria in liquid (CFU/mL)	99%(RH)	80%(RH)	60%(RH)	50%(RH)	Concentration of bacteria in liquid (CFU/mL)	99%(RH)	80%(RH)	60%(RH)	50%(RH)
	Concentration of bacteria in liquid (CFU/mL)	Number of bacteria on the ASS (/5cm)
	1000	4900	4200	2170	640	100000	31000	10100	5300	2400	10000000	150000	220000	72000	21000	1000000000	1180000	1130000	610000	177000
		3800	2900	550	720		34000	4200	9500	900		280000	100000	44000	15000		1100000	980000	490000	113000
		8600	3700	930	1190		46000	6300	2300	1200		390000	130000	6000	10000		970000	900000	450000	39000
Panel j	Nylon		ASS
	Number of E. coli on the ASS (/5cm)	Number of B.subtilis on the ASS (/5cm)	Number of E. coli on the ASS (/5cm)	Number of B.subtilis on the ASS (/5cm)
	390000	231000	950000	250000
	690000	102000	1100000	240000
	470000	96000	830000	350000

## Sheet: Fig.3
Panel a	Nylon ASS		PET ASS
	Number of E. coli on the ASS (/5cm)	Number of B.subtilis on the ASS (/5cm)	Number of E. coli on the ASS (/5cm)	Number of B.subtilis on the ASS (/5cm)
	950000	280000	275000	215000
	1100000	330000	370000	286000
	830000	250000	190000	171000
Panel c
	E coli					B. subtilis
RH	50	80	50	80		50	80	50	80
	spindle knot	spindle knot	joint	joint		spindle knot	spindle knot	joint	joint
Adhesive forces (nN)	9.469	27.95	6.757	22.86		23.82	31.62	28.34	40.47
	8.101	26.54	6.575	29.7		26.28	27.26	29.61	39.14
	6.902	21.14	9.231	35.6		27.45	27.54	27.97	32.55
	6.908	28.55	6.664	30.47		14.04	32.25	25.96	58.35
	14.65	22.18	9.68	20.95		16.48	20.88	28.03	54.14
	5.514	25.9	11.58	29.3		42.36	31.32	25.55	33.72
	5.724	28.579	11.02	19.225		21.13	49.68	26.15	42.96
	11.59	21.995	10.5	27.77		18.64	33.28	29.54	28.01
	3.71	19.075	9.231	27.916		24.47	42.79	27.01	31.25
	8.275	19.498	9	33.907		25.21	36.99	28.61	47.77
	5.991	23.78	9.257	28.95		14.04	48.41	27.78	55.03
	10.21	25.272	8.663	18.6		28.82	30.92	26	31.25
	10.54	26.88	11.509	30.69		30.56	26.12	28.99	36.27
	10.69	27.375	6.553	31.64		10.08	20.95	29.14	32.63
	8.448	25.441	7.882	32.9		22.63	26.43	29.64	33.89
Panel e
	Sample 1	Sample 2	Sample 3	Sample 4
Number of bacteria on the ASS (/5cm)	760000	870000	950000	790000
	880000	730000	1100000	1240000
	650000	960000	830000	690000
Panel h	ASS		ASS without TiO2
	E coli	B. subtilis	E coli	B. subtilis
	950000	293000	790000	320000
	1100000	340000	860000	210000
	830000	220000	650000	250000

## Sheet: Fig.4
Panel d
Concentration of TiO2 (g/100mL)	0	0.6	1	2
Inactivation efficiency (%)	45	89	99.8	99.99
	51	90	99.3	99.98
	53	91	99.6	99.992
Panel e
Time(h)	0	0.5	1	2	3	4	Concentration of bacteria in liquid (CFU/mL)	0	0.5	1	2	3	4	Concentration of bacteria in liquid (CFU/mL)	0	0.5	1	2	3	4	Concentration of bacteria in liquid (CFU/mL)	0	0.5	1	2	3	4
Concentration of bacteria in liquid (CFU/mL)	Number of bacteria on the ASS (/5cm)
1000	4100	5500	840	750	101	1	100000	44000	10500	7000	350	128	6	10000000	510000	160000	11700	1000	100	16	1000000000	1900000	1160000	2000	2400	260	9
	3400	1600	2030	310	29	0		35000	12000	4800	710	63	10		100000	50000	5200	1300	150	9		400000	920000	10000	3100	190	13
	9800	4500	420	460	57	0		31000	12500	1500	860	52	20		190000	190000	6700	500	50	22		100000	340000	7000	1300	150	19
Panel f
Time(h)	Dark	Erorr bar	Light	Error bar
	Fluorescence intensity
0	0.4888	0.013	0.4847	0.021
1	0.4941	0.023	0.4907	0.024
2	0.502	0.029	0.5333	0.018
3	0.51	0.018	0.5523	0.012
4	0.509	0.01	0.5622	0.015
Panel g
Time(h)	Dark	Erorr bar	Light	Error bar
	Fluorescence intensity
0	0.3573	0.05	0.3646	0.059
1	0.3294	0.06	0.2761	0.046
2	0.3204	0.03	0.237	0.053
3	0.3165	0.06	0.2315	0.033
4	0.3017	0.054	0.2204	0.025
Panel h
	E. coli		B.subtilis
Intensity of light irradiation (mW/cm2)	C/C0	Erorr bar	C/C0	Error bar
0	0.45	0.1	0.07	0.02
5	0.016	0.005	0.001	0.0005
10	0.0008	0.0002	1e-05	0
15	1e-05	0	1e-06	0
20	1e-06	0	1e-06	0
30	1e-06	0	1e-06	0
Panel i
RH	Living percentage on ASS (%)	Error bar
99	0.8	0.13
80	0.1	0.081
70	0.01	0.033
60	0.01	0.01
50	0	0

## Sheet: Fig.5
Panel b	1O2				Panel b	·OH				Panel b	·O2-				Panel b	h+				Panel d			Intensity (arb. u.)
After irradiation		Before irradiation			After irradiation		Before irradiation			After irradiation		Before irradiation			After irradiation		Before irradiation			Wavelength (nm)	Substrate+UV	ASS	ASS+UV+Water	Luminol+UV	ASS+Luminol+UV
Magnetic field(G)	Intensity	Magnetic field(G)	Intensity		Magnetic field(G)	Intensity	Magnetic field(G)	Intensity		Magnetic field(G)	Intensity	Magnetic field(G)	Intensity		Magnetic field(G)	Intensity	Magnetic field(G)	Intensity		360.044	10	28	28	24	106
3460	-943.218	3460	-912.917		3460	-1156.73	3460	-157.759		3460	-1901.73	3460	537.71		3460	994.387	3460	-225.146		360.097	12.1454	23.3726	19.7909	13.8546	111.418
3460.1	-842.53	3460.1	-846.487		3460.1	-1277.89	3460.1	-73.0784		3460.1	-1581.83	3460.1	437.414		3460.1	946.514	3460.1	-248.226		360.151	8.43435	26.5	25.5328	23.4343	110.348
3460.2	-744.616	3460.2	-779.292		3460.2	-1373.2	3460.2	4.9568		3460.2	-1284.68	3460.2	344.752		3460.2	899.814	3460.2	-258.224		360.204	14.814	24.2403	22.814	22.2403	101.07
3460.29	-649.476	3460.29	-711.333		3460.29	-1442.67	3460.29	76.3465		3460.29	-1010.28	3460.29	259.724		3460.29	854.286	3460.29	-255.139		360.257	14.1224	19.3716	24.3724	18.6259	109.122
3460.39	-557.112	3460.39	-642.609		3460.39	-1486.29	3460.39	141.091		3460.39	-758.625	3460.39	182.329		3460.39	809.932	3460.39	-238.972		360.31	9.74352	23.1694	19.0259	20.2435	106.044
3460.49	-467.522	3460.49	-573.122		3460.49	-1504.07	3460.49	199.189		3460.49	-529.718	3460.49	112.568		3460.49	766.75	3460.49	-209.721		360.363	10.1225	24	17.6373	16.1569	104.387
3460.59	-380.707	3460.59	-502.87		3460.59	-1496	3460.59	250.642		3460.59	-323.559	3460.59	50.4403		3460.59	724.741	3460.59	-167.387		360.416	16.8304	24	20.525	22	105.932
3460.68	-296.666	3460.68	-431.854		3460.68	-1462.09	3460.68	295.45		3460.68	-140.149	3460.68	-4.05372		3460.68	683.904	3460.68	-111.97		360.469	6	25.8616	21.6116	22.2634	105.299
3460.78	-215.4	3460.78	-360.074		3460.78	-1402.33	3460.78	333.612		3460.78	20.5127	3460.78	-50.9141		3460.78	644.24	3460.78	-43.4708		360.523	8.11047	24.6386	20.6807	21.8889	114.32
3460.88	-136.909	3460.88	-287.529		3460.88	-1316.73	3460.88	365.128		3460.88	158.426	3460.88	-90.1409		3460.88	605.75	3460.88	38.1118		360.576	10.85	21.0086	22.1	22.9448	100.072
3460.98	-61.1927	3460.98	-214.22		3460.98	-1205.28	3460.98	389.999		3460.98	273.592	3460.98	-121.734		3460.98	568.431	3460.98	132.777		360.629	13.2086	22.8726	21.0553	22.5463	102.828
3461.08	112.193	3461.08	-192.366		3461.08	-969.296	3461.08	464.408		3461.08	366.009	3461.08	-145.694		3461.08	635.201	3461.08	297.745		360.682	7.48586	21.6525	21.7366	17.9304	107.097
3461.17	48.6951	3461.17	-140.414		3461.17	-700.245	3461.17	494.379		3461.17	435.678	3461.17	-162.02		3461.17	626.795	3461.17	473.418		360.735	10.975	26.1673	19.474	20.1913	101.776
3461.27	56.3395	3461.27	-154.415		3461.27	-724.899	3461.27	442.239		3461.27	485.153	3461.27	-107.818		3461.27	452.634	3461.27	778.63		360.788	17.6531	26.0929	20.4051	23.001	98.2358
3461.37	60.5317	3461.37	-198.67		3461.37	-539.986	3461.37	370.619		3461.37	538.91	3461.37	-23.124		3461.37	462.524	3461.37	988.98		360.841	13.1	23.2465	20.8515	23.5566	108.565
3461.47	-66.5301	3461.47	-2.23626		3461.47	-255.238	3461.47	376.69		3461.47	359.427	3461.47	-65.4677		3461.47	464.444	3461.47	1019.71		360.895	8.96875	23.4681	21.9375	24.4585	112.687
3461.56	-131.49	3461.56	31.7579		3461.56	182.125	3461.56	341.285		3461.56	244.755	3461.56	1.12107		3461.56	185.769	3461.56	1070.3		360.948	11.8079	21.7922	18.8529	29.732	98.9464
3461.66	-94.1752	3461.66	94.8527		3461.66	430.623	3461.66	281.726		3461.66	262.537	3461.66	30.9564		3461.66	49.7119	3461.66	1105.07		361.001	12.1407	26.5729	23.4896	22.3211	104.144
3461.76	10.193	3461.76	213.862		3461.76	680.638	3461.76	257.295		3461.76	325.877	3461.76	-58.261		3461.76	99.8057	3461.76	1165.06		361.054	11.2837	22.6046	27.7426	27.4358	109.128
3461.86	159.367	3461.86	380.901		3461.86	716.393	3461.86	270.702		3461.86	333.402	3461.86	-83.5761		3461.86	185.832	3461.86	1063.83		361.107	13.2797	22.0493	24.2047	27.3365	103.945
3461.96	1.80443	3461.96	495.083		3461.96	956.083	3461.96	220.222		3461.96	241.972	3461.96	-42.248		3461.96	224.926	3461.96	1136.07		361.16	10.0946	27.3932	24.3504	25.9048	109.935
3462.05	-75.7253	3462.05	663.598		3462.05	1078.66	3462.05	1.41977		3462.05	100.681	3462.05	62.1993		3462.05	356.629	3462.05	1177.15		361.213	13.7456	26.4685	26.423	28.209	104.6
3462.15	-152.014	3462.15	768.087		3462.15	1228.64	3462.15	-360.543		3462.15	-50.0859	3462.15	43.472		3462.15	385.155	3462.15	966.948		361.266	12	26.2966	19.8788	27.6599	114.48
3462.25	-297.685	3462.25	802.481		3462.25	1282.02	3462.25	-483.44		3462.25	-116.369	3462.25	142.32		3462.25	649.788	3462.25	794.403		361.32	10.475	24.475	20.0417	28.475	107.692
3462.35	-631.639	3462.35	838.669		3462.35	1378.9	3462.35	-369.671		3462.35	-5.65574	3462.35	147.969		3462.35	910.551	3462.35	777.479		361.373	8.26814	24.7919	25.8919	23.6919	108.621
3462.44	-1033.9	3462.44	780.598		3462.44	1423.5	3462.44	-126.498		3462.44	-7.66178	3462.44	122.138		3462.44	1015.79	3462.44	688.78		361.426	8.61393	26.7315	21.9615	23.3476	114.447
3462.54	-1178.97	3462.54	752.247		3462.54	1309.78	3462.54	-49.6871		3462.54	9.03448	3462.54	52.922		3462.54	977.246	3462.54	611.27		361.479	8.78159	24.2369	23.7518	26.7075	103.178
3462.64	-1318.3	3462.64	820.669		3462.64	1100.75	3462.64	74.3139		3462.64	-2.00996	3462.64	37.928		3462.64	1069.27	3462.64	628.356		361.532	15.8246	23.7633	22.7711	27.9235	110.395
3462.74	-1185.39	3462.74	761.758		3462.74	718.284	3462.74	228.425		3462.74	195.818	3462.74	137.961		3462.74	993.277	3462.74	661.794		361.585	13.2974	26.3879	22.0345	26.4914	116.138
3462.83	-1096.85	3462.83	558.128		3462.83	406.545	3462.83	664.548		3462.83	415.916	3462.83	265.852		3462.83	860.422	3462.83	752.455		361.638	12	30.7725	19.4716	26.7059	113.956
3462.93	-1069.41	3462.93	648.43		3462.93	237.419	3462.93	1044.62		3462.93	503.391	3462.93	262.662		3462.93	844.827	3462.93	746.033		361.691	12.2427	23.8902	25.3041	23.9355	110.449
3463.03	-979.275	3463.03	794.017		3463.03	51.1007	3463.03	1143.25		3463.03	468.587	3463.03	151.301		3463.03	1097.09	3463.03	646.932		361.745	12.5012	29.9556	23.7535	24.1791	120.066
3463.13	-883.919	3463.13	830.006		3463.13	-151.975	3463.13	1265.87		3463.13	492.359	3463.13	151.1		3463.13	1235.11	3463.13	679.341		361.798	8.98485	27.7604	27.2775	23.9091	117.067
3463.23	-843.257	3463.23	775.85		3463.23	-433.097	3463.23	1252.24		3463.23	563.437	3463.23	283.806		3463.23	1214.67	3463.23	627		361.851	12.2678	29.7594	22.2362	30.9537	101.157
3463.32	-994.75	3463.32	761.618		3463.32	-445.683	3463.32	1259.31		3463.32	652.782	3463.32	472.69		3463.32	1169.69	3463.32	508.361		361.904	11.2227	25.9807	28	35.2606	107.602
3463.42	-1004.18	3463.42	722.126		3463.42	-421.347	3463.42	1187.54		3463.42	690.414	3463.42	583.045		3463.42	876.274	3463.42	369.938		361.957	11.5007	22.4438	26.5145	29.1941	112.61
3463.52	-973.826	3463.52	531.929		3463.52	-273.147	3463.52	921.819		3463.52	779.222	3463.52	421.896		3463.52	599.103	3463.52	274.847		362.01	11.0135	29.4821	19.9459	30.7251	116.211
3463.62	-802.079	3463.62	411.307		3463.62	-234.774	3463.62	781.774		3463.62	925.545	3463.62	323.844		3463.62	530.668	3463.62	193.661		362.063	9.76687	32	22.2068	28.7274	114.677
3463.71	-689.196	3463.71	314.991		3463.71	-79.055	3463.71	662.076		3463.71	1021.87	3463.71	314.226		3463.71	560.378	3463.71	47.9973		362.117	12.6008	25.2281	24.7555	27.1932	114.531
3463.81	-676.592	3463.81	211.833		3463.81	-64.3889	3463.81	542.902		3463.81	950.963	3463.81	173.671		3463.81	538.941	3463.81	67.077		362.17	7.49728	29.8201	22.6647	31.1244	125.094
3463.91	-721.263	3463.91	73.1341		3463.91	19.3696	3463.91	438.295		3463.91	916.615	3463.91	-19.2712		3463.91	577.845	3463.91	145.257		362.223	9.46898	27.8204	24.8093	33.7727	110.628
3464.01	-730.864	3464.01	-67.1065		3464.01	90.1525	3464.01	418.69		3464.01	1004.57	3464.01	-99.0273		3464.01	562.478	3464.01	36.2758		362.276	12.5573	22.9093	24.3997	32.2273	118.009
3464.11	-753.87	3464.11	-325.187		3464.11	215.764	3464.11	440.134		3464.11	982.297	3464.11	-89.259		3464.11	609.714	3464.11	-86.0729		362.329	12.2726	24.3825	25.478	29.8464	116.44
3464.2	-683.74	3464.2	-581.654		3464.2	132.887	3464.2	399.714		3464.2	828.593	3464.2	33.9033		3464.2	735.415	3464.2	46.069		362.382	11.5735	30.2921	22.2693	36.7186	116.608
3464.3	-600.274	3464.3	-567.679		3464.3	74.1174	3464.3	471.479		3464.3	664.04	3464.3	71.6641		3464.3	724.371	3464.3	190.069		362.435	9.25617	30.2451	24.4679	38.766	123.292
3464.4	-463.97	3464.4	-676.457		3464.4	-67.0735	3464.4	579.045		3464.4	476.749	3464.4	140.549		3464.4	812.277	3464.4	194.364		362.488	8.22132	27.7569	26.4426	37.7787	117.232
3464.5	-225.06	3464.5	-799.412		3464.5	-193.432	3464.5	660.329		3464.5	298.567	3464.5	161.323		3464.5	739.952	3464.5	245.162		362.542	9.33929	26.5489	23.6254	36.2202	118.7
3464.59	-67.012	3464.59	-964.728		3464.59	-339.612	3464.59	782.769		3464.59	258.401	3464.59	221.205		3464.59	912.112	3464.59	378.019		362.595	9.57484	27.4693	20.2399	34.3964	122.167
3464.69	224.176	3464.69	-988.707		3464.69	-421.048	3464.69	718.981		3464.69	397.929	3464.69	39.4136		3464.69	1125.23	3464.69	406.564		362.648	13.8848	28.3594	22.6712	35.6474	112.712
3464.79	335.879	3464.79	-861.417		3464.79	-237.668	3464.79	877.343		3464.79	393.894	3464.79	-59.0356		3464.79	1319.84	3464.79	349.108		362.701	14.06	25.6771	28.2357	29.0586	122.1
3464.89	513.95	3464.89	-620.831		3464.89	-86.4233	3464.89	972.629		3464.89	298.909	3464.89	-58.1398		3464.89	1500.23	3464.89	250.616		362.754	8.42835	28	26.1946	33.9412	123.903
3464.99	717.131	3464.99	-353.693		3464.99	-24.0081	3464.99	987.294		3464.99	156.075	3464.99	67.1926		3464.99	1630.19	3464.99	51.794		362.807	11.7875	27.575	26.1211	40.2125	121.531
3465.08	894.832	3465.08	-241.298		3465.08	59.7312	3465.08	1020.94		3465.08	120.274	3465.08	82.9908		3465.08	1663.58	3465.08	64.8886		362.86	11.6433	27.0753	19.7698	35.3095	124.892
3465.18	809.916	3465.18	-20.2013		3465.18	325.789	3465.18	932.671		3465.18	15.9837	3465.18	50.7284		3465.18	1540.92	3465.18	10.831		362.913	13.562	35.9791	24.6663	33.3917	132.945
3465.28	727.317	3465.28	228.347		3465.28	428.225	3465.28	919.498		3465.28	-119.408	3465.28	-114.153		3465.28	1317.44	3465.28	34.1607		362.966	7.54749	28.6606	20.9545	34.7465	124.01
3465.38	777.138	3465.38	289.198		3465.38	415.434	3465.38	714.771		3465.38	-229.894	3465.38	-183.181		3465.38	1023.71	3465.38	70.25		363.02	8.62056	31.0089	24.3958	36.5774	119.808
3465.47	705.985	3465.47	298.904		3465.47	418.929	3465.47	408.95		3465.47	-104.497	3465.47	-31.9346		3465.47	885.332	3465.47	32.2918		363.073	12.3753	31.83	25.9649	31.3843	123.783
3465.57	480.353	3465.57	388.01		3465.57	314.291	3465.57	410.049		3465.57	-38.0871	3465.57	-5.717		3465.57	737.506	3465.57	94.5208		363.126	9.82311	29.9215	25.3547	37.2045	123.917
3465.67	185.412	3465.67	328.841		3465.67	500.448	3465.67	534.954		3465.67	72.6382	3465.67	-108.182		3465.67	722.908	3465.67	-17.0863		363.179	13.578	30.0169	23.7975	38.4977	124.14
3465.77	-22.6373	3465.77	261.633		3465.77	556.142	3465.77	570.364		3465.77	170.057	3465.77	-334.902		3465.77	642.622	3465.77	103.866		363.232	14.8237	27.5955	24.218	32.975	130.098
3465.86	-201.049	3465.86	24.4005		3465.86	525.36	3465.86	605.776		3465.86	330.938	3465.86	-479.283		3465.86	609.385	3465.86	318.819		363.285	12.8254	29.3697	30.8458	35.1786	137.895
3465.96	-299.55	3465.96	-107.592		3465.96	493.931	3465.96	588.496		3465.96	402.812	3465.96	-369.847		3465.96	538.32	3465.96	433.281		363.338	10.2142	28.7922	24.3494	37.7213	131.121
3466.06	-171.182	3466.06	-96.1539		3466.06	346.81	3466.06	522.905		3466.06	464.476	3466.06	-294.147		3466.06	544.699	3466.06	611.26		363.391	11.0079	31.9944	26.6152	38.159	122.689
3466.16	-179.328	3466.16	-50.7054		3466.16	98.7716	3466.16	395.585		3466.16	567.063	3466.16	-330.315		3466.16	252.48	3466.16	852.614		363.445	10.1951	30.7797	22.7806	34.7814	125.733
3466.26	-241.791	3466.26	-13.7462		3466.26	20.9728	3466.26	470.728		3466.26	771.039	3466.26	-240.9		3466.26	-77.1161	3466.26	1099.7		363.498	11.228	33.5798	32.0154	31.3475	135.559
3466.35	-131.81	3466.35	-134.612		3466.35	248.11	3466.35	741.165		3466.35	946.537	3466.35	-140.702		3466.35	-223.332	3466.35	1255.28		363.551	7.16643	37.4368	29.1843	37.361	129.464
3466.45	-45.166	3466.45	-229.16		3466.45	300.629	3466.45	946.311		3466.45	894.524	3466.45	-43.367		3466.45	-397.027	3466.45	1262.27		363.604	12.7874	28.2019	28.0266	36.9478	128.889
3466.55	10.4156	3466.55	-219.34		3466.55	466.197	3466.55	833.739		3466.55	922.508	3466.55	177.992		3466.55	-393.833	3466.55	1215.89		363.657	17.2111	31.7931	31.8225	38.145	125.081
3466.65	354.546	3466.65	-60.1437		3466.65	496.304	3466.65	597.862		3466.65	1025.31	3466.65	336.719		3466.65	-315.684	3466.65	1072.74		363.71	15.2509	30.6037	29.8127	44.8055	125.338
3466.74	622.932	3466.74	99.5186		3466.74	673.584	3466.74	564.348		3466.74	1008.09	3466.74	410.594		3466.74	-233.486	3466.74	993.163		363.763	10.2	30.1857	31.0214	38.7786	129.907
3466.84	928.67	3466.84	128.064		3466.84	899.454	3466.84	403.963		3466.84	978.393	3466.84	363.692		3466.84	-260.412	3466.84	967.647		363.816	14.0282	26.4128	27.632	36.7808	121.785
3466.94	1144.17	3466.94	216.356		3466.94	863.719	3466.94	256.708		3466.94	1116.36	3466.94	382.612		3466.94	-243.92	3466.94	910.04		363.869	7.80323	28.1968	26.9283	34.3241	138.935
3467.04	1310.08	3467.04	206.25		3467.04	938.438	3467.04	-0.34617		3467.04	1228.51	3467.04	350.725		3467.04	-313.996	3467.04	884.007		363.923	10.3761	29.0068	26.4085	45.188	135.465
3467.14	1337.68	3467.14	378.513		3467.14	824.719	3467.14	-217.745		3467.14	1103.15	3467.14	395.226		3467.14	-430.88	3467.14	742.236		363.976	8.62073	30.0135	23.614	38.5937	137.985
3467.23	1451.07	3467.23	524.49		3467.23	604.483	3467.23	-224.938		3467.23	933.938	3467.23	502.538		3467.23	-407.026	3467.23	404.207		364.029	13.2117	28.3568	25.3634	41.0569	132.688
3467.33	1477.68	3467.33	489.423		3467.33	370.455	3467.33	-287.036		3467.33	760.677	3467.33	432.365		3467.33	-500.367	3467.33	194.423		364.082	8.64025	29.2805	21.9605	43.7576	133.217
3467.43	1427.72	3467.43	353.956		3467.43	202.366	3467.43	-304.563		3467.43	559.031	3467.43	319.738		3467.43	-527.038	3467.43	60.4413		364.135	6.69996	28.7259	25.1555	44.7796	134.441
3467.53	1123.72	3467.53	186.434		3467.53	-22.0564	3467.53	-333.727		3467.53	354.899	3467.53	250.882		3467.53	-551.345	3467.53	95.6845		364.188	12.647	26.1015	29.1669	44.9346	128.166
3467.62	1027.72	3467.62	-22.0584		3467.62	-23.6267	3467.62	-376.59		3467.62	202.663	3467.62	291.539		3467.62	-631.86	3467.62	-22.7024		364.241	12.1843	28.576	28.8094	34.3179	133.635
3467.72	1035.81	3467.72	-215.38		3467.72	16.6052	3467.72	-556.116		3467.72	54.7799	3467.72	300.12		3467.72	-706.054	3467.72	108.687		364.294	10.9937	34.6112	26.6403	42.187	131.41
3467.82	904.116	3467.82	-377.008		3467.82	-88.9427	3467.82	-704.675		3467.82	44.2623	3467.82	256.298		3467.82	-807.71	3467.82	249.318		364.347	9.65011	29.3684	21.9753	46.4381	136.743
3467.92	852.433	3467.92	-326.377		3467.92	-170.801	3467.92	-721.49		3467.92	-65.5444	3467.92	178.862		3467.92	-837.421	3467.92	364.892		364.401	10.1793	32.0244	29.3524	45.6415	132.07
3468.02	870.831	3468.02	-290.143		3468.02	-234.042	3468.02	-742.698		3468.02	-141.67	3468.02	228.018		3468.02	-874.709	3468.02	423.952		364.454	8.31985	23.81	27.988	41.3018	149.621
3468.11	670.716	3468.11	-237.514		3468.11	-337.831	3468.11	-965.85		3468.11	-186.426	3468.11	161.252		3468.11	-964.154	3468.11	453.491		364.507	12.6656	29.8596	25.1345	45.4834	130.424
3468.21	551.116	3468.21	-182.637		3468.21	-324.4	3468.21	-873.7		3468.21	-59.8289	3468.21	280.691		3468.21	-960	3468.21	711.769		364.56	13.6984	32.8598	29.8257	39.6514	135.557
3468.31	478.563	3468.31	-167.745		3468.31	-277.038	3468.31	-721.344		3468.31	4.16708	3468.31	326.592		3468.31	-812.794	3468.31	809.316		364.613	7.64921	32.6725	31.0058	34.7694	143.081
3468.41	383.199	3468.41	-173.373		3468.41	-322.613	3468.41	-502.012		3468.41	230.495	3468.41	191.011		3468.41	-838.629	3468.41	725.456		364.666	12.1482	27.1425	25.6576	45.3381	144.162
3468.5	246.251	3468.5	-86.3559		3468.5	-202.273	3468.5	-355.031		3468.5	611.207	3468.5	279.308		3468.5	-739.995	3468.5	721.326		364.719	15.842	30.8363	21.8193	42	134.225
3468.6	233.761	3468.6	-17.8217		3468.6	-228.164	3468.6	-130.788		3468.6	754.572	3468.6	336.999		3468.6	-510.627	3468.6	600.337		364.772	17.1732	29.4633	24	43.9435	139.073
3468.7	47.1771	3468.7	17.0142		3468.7	16.0054	3468.7	-38.8846		3468.7	693.283	3468.7	371.111		3468.7	-257.241	3468.7	476.692		364.825	14.5306	35.6908	26.3203	44.1769	135.824
3468.8	-106.82	3468.8	37.9838		3468.8	93.6166	3468.8	85.7372		3468.8	659.508	3468.8	506.391		3468.8	17.1552	3468.8	302.129		364.879	9.45496	32.307	30.011	41.9044	128.866
3468.9	-282.103	3468.9	253.738		3468.9	-95.7741	3468.9	229.006		3468.9	805.945	3468.9	532.115		3468.9	245.741	3468.9	254.855		364.932	16.9484	34.2357	29.0054	46.0404	135.442
3468.99	-202.983	3468.99	290.232		3468.99	-66.1616	3468.99	322.589		3468.99	793.007	3468.99	440.504		3468.99	438.774	3468.99	41.0103		364.985	6.7719	30.7719	28.6003	41.8843	145.593
3469.09	-157.295	3469.09	527.131		3469.09	-155.415	3469.09	537.12		3469.09	658.954	3469.09	320.8		3469.09	684.282	3469.09	-216.24		365.038	9.84099	36.8569	35.8183	50.1165	139.334
3469.19	-241.832	3469.19	626.525		3469.19	-229.241	3469.19	829.684		3469.19	618.712	3469.19	242.172		3469.19	978.454	3469.19	-525.617		365.091	12.4505	35.5705	18.0109	51.6751	138.597
3469.29	-361.684	3469.29	604.055		3469.29	-404.057	3469.29	1029.76		3469.29	636.477	3469.29	184.564		3469.29	1017.52	3469.29	-380.193		365.144	16.7151	30.4456	29.399	41.0672	145.13
3469.38	-380.045	3469.38	547.244		3469.38	-474.641	3469.38	1046.31		3469.38	546.067	3469.38	115.084		3469.38	1016.43	3469.38	-331.761		365.197	4.67625	29.8355	27.5805	42.7192	136.812
3469.48	-399.221	3469.48	422.153		3469.48	-530.612	3469.48	826.14		3469.48	370.378	3469.48	192.734		3469.48	1013.22	3469.48	-334.133		365.25	10.0102	29.1274	32.5668	51.5657	143.083
3469.58	-245.763	3469.58	397.869		3469.58	-301.708	3469.58	874.535		3469.58	152.548	3469.58	243.47		3469.58	987.344	3469.58	-546.562		365.303	7.85901	35.0051	31.4381	49.9495	133.801
3469.68	-121.159	3469.68	414.079		3469.68	-126.668	3469.68	803.611		3469.68	-69.1223	3469.68	196.301		3469.68	843.846	3469.68	-456.688		365.357	10.2986	34.8657	31.1243	52.8257	141.364
3469.78	-42.6046	3469.78	526.984		3469.78	53.8451	3469.78	762.78		3469.78	-321.772	3469.78	158.703		3469.78	723.947	3469.78	-339.229		365.41	7.9901	29.8525	30.5625	52.9752	145.676
3469.87	145.741	3469.87	650.39		3469.87	206.771	3469.87	554.187		3469.87	-431.154	3469.87	209.423		3469.87	742.965	3469.87	-155.616		365.463	10.1359	30.1359	28.9951	46.8102	140.36
3469.97	268.138	3469.97	621.873		3469.97	175.835	3469.97	156.215		3469.97	-290.846	3469.97	336.004		3469.97	766.909	3469.97	-98.3698		365.516	14.0097	36.4219	30	44.4099	148.643
3470.07	297.136	3470.07	712.628		3470.07	214.257	3470.07	-221.315		3470.07	-207.558	3470.07	460.361		3470.07	768.919	3470.07	160.03		365.569	13.7445	33.5831	31.612	43.1085	148.2
3470.17	285.68	3470.17	699.418		3470.17	251.553	3470.17	-331.027		3470.17	-148.175	3470.17	611.368		3470.17	797.699	3470.17	539.937		365.622	6.64712	34.883	24.394	47.511	149.279
3470.26	308.857	3470.26	613.86		3470.26	301.108	3470.26	-567.664		3470.26	-63.241	3470.26	726.772		3470.26	802.689	3470.26	677.038		365.675	15.2128	33.5326	33.2734	46.073	144.224
3470.36	335.956	3470.36	595.196		3470.36	515.119	3470.36	-471.838		3470.36	33.0359	3470.36	748.58		3470.36	646.549	3470.36	756.94		365.728	8.39309	34.986	24.9579	50.9579	147.226
3470.46	353.39	3470.46	664.07		3470.46	638.899	3470.46	-372.257		3470.46	189.998	3470.46	607.879		3470.46	596.444	3470.46	916.883		365.781	10.743	35.8645	29.8553	46.435	144.074
3470.56	337.699	3470.56	596.128		3470.56	525.727	3470.56	-305.209		3470.56	294.622	3470.56	549.502		3470.56	511.618	3470.56	975.514		365.834	11.2629	34.24	31.12	47.3508	149.47
3470.66	266.313	3470.66	415.397		3470.66	465.587	3470.66	-333.305		3470.66	352.179	3470.66	505.726		3470.66	485.209	3470.66	1105.8		365.888	10.3786	33.4793	28.0961	53.2417	145.438
3470.75	373.354	3470.75	359.471		3470.75	109.076	3470.75	-238.054		3470.75	500.355	3470.75	612.916		3470.75	447.658	3470.75	1235.45		365.941	9.51814	32.2433	32.9865	40.9462	145.946
3470.85	260.786	3470.85	210.481		3470.85	35.4927	3470.85	-122.974		3470.85	486.598	3470.85	715.759		3470.85	305.097	3470.85	1258.91		365.994	13.3732	32.5068	31.3824	54.7289	150.174
3470.95	188.538	3470.95	-88.6965		3470.95	22.5346	3470.95	90.6646		3470.95	331.487	3470.95	619.101		3470.95	270.994	3470.95	1138.27		366.047	13.7545	30.6004	28.1272	48.3687	148.093
3471.05	-45.2885	3471.05	39.6827		3471.05	-67.3926	3471.05	209.486		3471.05	236.255	3471.05	706.084		3471.05	167.022	3471.05	1098.18		366.1	16.0175	32.861	24.9868	45.9912	142.899
3471.14	-269.071	3471.14	78.4051		3471.14	-141.366	3471.14	309.575		3471.14	214.96	3471.14	635.519		3471.14	67.519	3471.14	1072.57		366.153	9.76053	30.7475	27.2264	46.5682	151.287
3471.24	-245.784	3471.24	78.2623		3471.24	-165.901	3471.24	319.851		3471.24	95.914	3471.24	477.506		3471.24	-25.2352	3471.24	1094.49		366.206	11.1261	31.8868	28.2091	52.7521	146.795
3471.34	-118.421	3471.34	-16.1464		3471.34	-100.71	3471.34	377.602		3471.34	-95.8646	3471.34	394.177		3471.34	-28.8687	3471.34	782.458		366.259	10.112	35.5812	29.4145	49.2026	154.068
3471.44	41.1802	3471.44	-42.1182		3471.44	-69.8514	3471.44	349.613		3471.44	-174.84	3471.44	274.528		3471.44	-119.786	3471.44	682.942		366.312	13.5674	37.771	27.1145	47.8474	148.606
3471.53	107.344	3471.53	-82.6374		3471.53	-25.3092	3471.53	545.989		3471.53	-162.954	3471.53	255.24		3471.53	-245.414	3471.53	530.135		366.365	6.66007	33.7744	24.8788	51.0876	146.393
3471.63	12.0089	3471.63	-171.706		3471.63	-140.686	3471.63	526.794		3471.63	-182.955	3471.63	222.165		3471.63	-397.776	3471.63	520.177		366.418	17.0042	33.0042	23.7768	49.8593	156.765
3471.73	-141.087	3471.73	-150.43		3471.73	-37.9165	3471.73	541.56		3471.73	-258.712	3471.73	239.601		3471.73	-433.096	3471.73	341.172		366.472	15.6829	33.4269	25.6466	45.9587	142.05
3471.83	-211.706	3471.83	-7.54943		3471.83	-154.689	3471.83	350.998		3471.83	-313.73	3471.83	259.917		3471.83	-209.363	3471.83	252.053		366.525	10.6919	33.8714	26.8673	45.959	143.053
3471.93	-247.114	3471.93	-33.4108		3471.93	-343.874	3471.93	193.641		3471.93	-281.771	3471.93	199.715		3471.93	45.4828	3471.93	15.905		366.578	10.4335	37.0982	31.7954	50.6728	154.609
3472.02	-333.552	3472.02	-52.7717		3472.02	-447.224	3472.02	97.4894		3472.02	-307.16	3472.02	93.8886		3472.02	216.304	3472.02	-29.0955		366.631	13.6058	37.0885	29.9075	42.1689	146.727
3472.12	-378.658	3472.12	-87.5298		3472.12	-571.698	3472.12	68.8353		3472.12	-310.087	3472.12	-19.9792		3472.12	306.411	3472.12	4.9268		366.684	9.51457	34.7742	24.5855	47.1698	151.874
3472.22	-470.379	3472.22	-114.214		3472.22	-555.591	3472.22	5.95098		3472.22	-129.658	3472.22	111.127		3472.22	276.158	3472.22	-154.123		366.737	10.5972	34.5972	30.6791	45.8547	148.071
3472.32	-468.754	3472.32	-44.317		3472.32	-510.691	3472.32	42.7951		3472.32	50.738	3472.32	192.616		3472.32	127.466	3472.32	-282.323		366.79	6.38196	34.4932	30.1831	48.686	143.72
3472.41	-315.776	3472.41	-15.8685		3472.41	-562.391	3472.41	28.4963		3472.41	56.315	3472.41	326.376		3472.41	-42.2697	3472.41	-304.431		366.843	13.8114	35.7015	32.6111	41.6859	151.277
3472.51	-171.314	3472.51	-164.024		3472.51	-681.684	3472.51	-93.2275		3472.51	24.2627	3472.51	375.509		3472.51	-142.617	3472.51	-420.911		366.896	10	29.7067	27.1813	41.5439	156.294
3472.61	26.5407	3472.61	-183.16		3472.61	-662.969	3472.61	-77.186		3472.61	18.4304	3472.61	335.988		3472.61	-208.595	3472.61	-555.69		366.949	10.2728	32.2882	29.5377	48.1511	147.88
3472.71	176.541	3472.71	-258.148		3472.71	-593.848	3472.71	104.295		3472.71	-89.3213	3472.71	285.256		3472.71	-224.754	3472.71	-603.096		367.003	14.907	35.2713	24.8101	53.353	143.503
3472.81	102.846	3472.81	-597.259		3472.81	-432.477	3472.81	170.452		3472.81	-149.468	3472.81	280.84		3472.81	-245.113	3472.81	-510.397		367.056	12.9962	38.7337	34.7186	44.6049	154.889
3472.9	119.853	3472.9	-677.913		3472.9	-263.466	3472.9	305.069		3472.9	-96.0303	3472.9	527.466		3472.9	-382.587	3472.9	-379.303		367.109	15.0901	35.9212	29.985	49.7898	158.004
3473	196.021	3473	-363.727		3473	-116.852	3473	402.503		3473	21.9878	3473	718.006		3473	-531.178	3473	-255.616		367.162	13.9925	30.9963	30.5685	44.8749	149.983
3473.1	365.825	3473.1	-227.771		3473.1	-31.3286	3473.1	425.414		3473.1	100.508	3473.1	817.725		3473.1	-503.692	3473.1	-0.21008		367.215	13.9097	32.1658	24.4973	49.4879	151.575
3473.2	599.332	3473.2	-313.657		3473.2	164.661	3473.2	515.76		3473.2	58.1624	3473.2	900.022		3473.2	-608.048	3473.2	183.93		367.268	11.8302	34.5902	31.7416	41.3212	156.812
3473.29	833.989	3473.29	-408.666		3473.29	356.637	3473.29	541.102		3473.29	19.1879	3473.29	994.267		3473.29	-697.627	3473.29	284.3		367.321	12.0073	33.105	27.0685	43.9781	150.607
3473.39	872.292	3473.39	-513.292		3473.39	291.735	3473.39	591.967		3473.39	-94.3427	3473.39	988.871		3473.39	-828.459	3473.39	377.881		367.374	12.085	26.2261	26.9041	44.9819	164.588
3473.49	772.52	3473.49	-518.486		3473.49	170.526	3473.49	697.253		3473.49	-89.1006	3473.49	898.127		3473.49	-838.68	3473.49	374.783		367.427	12	29.1341	28.373	50.3041	154.058
3473.59	675.578	3473.59	-597.545		3473.59	164.373	3473.59	837.61		3473.59	2.85747	3473.59	902.03		3473.59	-883.344	3473.59	394.99		367.48	12.9292	35.4723	33.6068	54.1344	146.4
3473.69	639.674	3473.69	-545.696		3473.69	89.0443	3473.69	910.293		3473.69	114.068	3473.69	858.885		3473.69	-910.45	3473.69	408.528		367.533	11.0768	29.3106	31.0035	54.902	157.45
3473.78	641.441	3473.78	-485.182		3473.78	-89.9615	3473.78	946.216		3473.78	193.671	3473.78	718.761		3473.78	-627.661	3473.78	493.184		367.586	10.925	33.1464	31.0035	53.8359	154.217
3473.88	671.226	3473.88	-433.827		3473.88	-374.433	3473.88	856.261		3473.88	248.981	3473.88	590.685		3473.88	-418.593	3473.88	365.594		367.64	11.2129	36	32.2862	50.7731	164.445
3473.98	608.556	3473.98	-355.652		3473.98	-600.891	3473.98	702.179		3473.98	246.77	3473.98	409.589		3473.98	-284.85	3473.98	364.849		367.693	12.8535	34.9965	34.6494	47.0576	156.419
3474.08	438.87	3474.08	-301.331		3474.08	-555.786	3474.08	697.606		3474.08	255.915	3474.08	237.756		3474.08	-247.563	3474.08	197.666		367.746	13.9405	28.9095	24.1189	46.1784	141.502
3474.17	258.021	3474.17	-377.894		3474.17	-383.052	3474.17	649.844		3474.17	202.783	3474.17	3.50967		3474.17	-234.403	3474.17	-227.799		367.799	11.068	32.9966	32.2584	44.697	154.585
3474.27	356.236	3474.27	-358.859		3474.27	-365.457	3474.27	442.807		3474.27	167.153	3474.27	-132.326		3474.27	-233.771	3474.27	-570.838		367.852	13.1293	32.182	35.7347	46.0493	144.614
3474.37	451.787	3474.37	-272.763		3474.37	-379.884	3474.37	285.976		3474.37	169.877	3474.37	-271.675		3474.37	-66.699	3474.37	-772.661		367.905	11.8641	39.8164	29.8708	44.8539	157.177
3474.47	579.011	3474.47	-156.35		3474.47	-312.229	3474.47	232.304		3474.47	260.297	3474.47	-332.48		3474.47	152.71	3474.47	-835.444		367.958	14.1268	34.8833	29.2435	44.0466	145.984
3474.56	762.302	3474.56	-141.892		3474.56	-157.641	3474.56	320.425		3474.56	266.044	3474.56	-376.45		3474.56	437.549	3474.56	-805.041		368.011	14.8811	32.18	32.7589	41.9155	164.53
3474.66	805.243	3474.66	-355.096		3474.66	-113.628	3474.66	289.484		3474.66	181.254	3474.66	-407.315		3474.66	489.652	3474.66	-701.614		368.064	11.0533	30.9268	27.0533	45.2166	154.583
3474.76	751.572	3474.76	-487.511		3474.76	-166.955	3474.76	42.9572		3474.76	144.452	3474.76	-339.406		3474.76	345.847	3474.76	-641.832		368.117	14	34	31.0033	46.022	156.913
3474.86	725.376	3474.86	-358.118		3474.86	92.4745	3474.86	-176.947		3474.86	181.442	3474.86	-385.223		3474.86	200.137	3474.86	-726.354		368.17	16.0065	33.0494	31.0033	47.8094	158.832
3474.96	544.195	3474.96	-71.2905		3474.96	174.43	3474.96	-247.795		3474.96	220.589	3474.96	-302.434		3474.96	173.15	3474.96	-664.296		368.224	13.897	36.9518	31.0032	47.9355	157.216
3475.05	335.38	3475.05	-134.38		3475.05	182.182	3475.05	-470.975		3475.05	286.885	3475.05	-204.633		3475.05	212.014	3475.05	-406.495		368.277	10.0498	33.1958	22.8779	46.8411	150.674
3475.15	334.097	3475.15	-189.97		3475.15	315.154	3475.15	-649.184		3475.15	473.821	3475.15	-107.259		3475.15	-79.515	3475.15	-354.191		368.33	13.0032	37.7949	27.3397	42.1378	148.394
3475.25	274.577	3475.25	-97.8368		3475.25	218.861	3475.25	-742.179		3475.25	586.832	3475.25	21.187		3475.25	-423.036	3475.25	-430.666		368.383	11.8609	31.0368	30.7859	45.0768	161.918
3475.35	133.903	3475.35	-25.0323		3475.35	121.735	3475.35	-568.351		3475.35	560.79	3475.35	44.123		3475.35	-495.048	3475.35	-423.656		368.436	9.00949	38.051	29.8598	49.8088	165.821
3475.44	77.5321	3475.44	180.893		3475.44	35.0472	3475.44	-454.968		3475.44	412.131	3475.44	112.208		3475.44	-526.907	3475.44	-192.32		368.489	8.22362	33.9874	27.2205	43.121	148.504
3475.54	-80.3703	3475.54	264.77		3475.54	-11.1803	3475.54	-305.904		3475.54	211.532	3475.54	152.953		3475.54	-495.074	3475.54	-66.3426		368.542	13.8289	32.0225	36.0412	47.8227	157.117
3475.64	-201.69	3475.64	321.933		3475.64	-235.063	3475.64	-110.246		3475.64	102.318	3475.64	14.7132		3475.64	-447.353	3475.64	-7.31632		368.595	4.06655	37.8358	28.9326	41.1881	159.676
3475.74	-279.45	3475.74	423.349		3475.74	-261.045	3475.74	101.27		3475.74	283.581	3475.74	-118.337		3475.74	-173.107	3475.74	89.4429		368.648	14.0829	33.0798	29.0934	44.7805	157.422
3475.84	-432.454	3475.84	603.209		3475.84	-375.24	3475.84	166.798		3475.84	455.848	3475.84	-88.6909		3475.84	108.312	3475.84	148.778		368.701	16	36.1464	36.9114	37.1982	165.903
3475.93	-631.96	3475.93	778.782		3475.93	-488.593	3475.93	347.165		3475.93	482.439	3475.93	-84.7332		3475.93	208.391	3475.93	322.238		368.754	11.8161	32.8978	36.8253	46.9039	155.005
3476.03	-791.217	3476.03	784.543		3476.03	-385.453	3476.03	651.733		3476.03	287.909	3476.03	-124.871		3476.03	246.909	3476.03	404.71		368.807	7.13352	37.8635	28.9704	46.9196	160.191
3476.13	-861.371	3476.13	768.84		3476.13	-388.291	3476.13	766.654		3476.13	130.942	3476.13	-197.073		3476.13	381.689	3476.13	528.148		368.86	11.994	35.1664	24.0569	43.0479	154.99
3476.23	-707.713	3476.23	834.856		3476.23	-469.975	3476.23	780.449		3476.23	28.1511	3476.23	-385.365		3476.23	793.499	3476.23	610.217		368.914	13.8214	39.9345	31.0625	47.8987	166
3476.32	-544.526	3476.32	961.259		3476.32	-359.105	3476.32	826.299		3476.32	-71.873	3476.32	-494.091		3476.32	1163.33	3476.32	831.083		368.967	7.07097	37.972	33.0531	47.1993	161.085
3476.42	-392.671	3476.42	861.64		3476.42	-387.75	3476.42	717.679		3476.42	-83.4946	3476.42	-496.453		3476.42	1509.89	3476.42	1025.78		369.02	11.12	31.9619	31.9033	50.8418	159.995
3476.52	-336.092	3476.52	643.413		3476.52	-305.392	3476.52	551.856		3476.52	-102.51	3476.52	-533.884		3476.52	1673.64	3476.52	1018.08		369.073	13.9754	32.068	25.9085	43.004	154.164
3476.62	-406.063	3476.62	647.916		3476.62	-355.351	3476.62	378.828		3476.62	-23.8226	3476.62	-436.319		3476.62	1683.3	3476.62	999.043		369.126	12.0229	36.9454	31.1291	46.9167	159.8
3476.72	-373.018	3476.72	614.206		3476.72	-160.664	3476.72	5.50803		3476.72	23.6924	3476.72	-283.53		3476.72	1716.85	3476.72	1004.68		369.179	14	34.9971	28.9585	43.076	149.246
3476.81	-371.863	3476.81	532.192		3476.81	163.583	3476.81	-280.951		3476.81	55.8456	3476.81	-190.455		3476.81	1712.25	3476.81	1060.04		369.232	14.9445	35.9805	31.9164	48.8493	159.996
3476.91	-492.966	3476.91	368.859		3476.91	374.051	3476.91	-420.58		3476.91	0.58201	3476.91	-219.011		3476.91	1633.35	3476.91	1085.36		369.285	10.0235	29.0389	30.047	38.083	164.022
3477.01	-521.504	3477.01	126.676		3477.01	409.623	3477.01	-692.001		3477.01	-12.1746	3477.01	-131.904		3477.01	1590.11	3477.01	1229.49		369.338	8.96509	37.9462	31.067	43.0121	161.188
3477.11	-448.578	3477.11	80.9396		3477.11	386.968	3477.11	-833.288		3477.11	206.21	3477.11	-162.994		3477.11	1231.44	3477.11	1185.92		369.391	10.0686	32.9542	31.94	46.9515	159.983
3477.2	-412.077	3477.2	-64.8482		3477.2	454.854	3477.2	-812.105		3477.2	388.524	3477.2	-124.155		3477.2	896.148	3477.2	1078.38		369.444	12.9445	29.0555	30.984	42.9407	162.978
3477.3	-436.497	3477.3	-203.628		3477.3	635.355	3477.3	-582.569		3477.3	464.28	3477.3	52.0731		3477.3	931.96	3477.3	1022.02		369.497	12.0283	36.0229	32.0514	41.0145	166.016
3477.4	-464.64	3477.4	-177.54		3477.4	617.076	3477.4	-320.143		3477.4	551.517	3477.4	115.681		3477.4	757.22	3477.4	953.656		369.55	6.98747	30.9749	34.0083	48.0195	159.142
3477.5	-584.447	3477.5	-245.671		3477.5	680.321	3477.5	-127.906		3477.5	521.52	3477.5	176.537		3477.5	588.683	3477.5	575.234		369.604	7.0188	39.9599	34.9325	46.9861	164.065
3477.6	-616.467	3477.6	-472.587		3477.6	660.212	3477.6	172.976		3477.6	415.047	3477.6	262.226		3477.6	337.948	3477.6	401.244		369.657	11.0028	31.0028	28.0059	43.9836	166.979
3477.69	-591.728	3477.69	-559.801		3477.69	677.877	3477.69	129.074		3477.69	453.585	3477.69	422.25		3477.69	349.986	3477.69	376.625		369.71	13.0042	29.0293	33.996	48.9903	166.055
3477.79	-597.936	3477.79	-482.105		3477.79	602.883	3477.79	107.557		3477.79	454.013	3477.79	468.147		3477.79	278.606	3477.79	435.515		369.763	11.0105	38.9671	29.9922	48.9855	160.05
3477.89	-512.21	3477.89	-239.038		3477.89	460.148	3477.89	114.284		3477.89	457.739	3477.89	453.296		3477.89	85.4121	3477.89	417.198		369.816	13.0082	35.0033	27.9963	51.9743	163.016
3477.99	-228.624	3477.99	-7.99696		3477.99	386.505	3477.99	287.972		3477.99	533.137	3477.99	435.664		3477.99	221.634	3477.99	444.147		369.869	12.0054	37.0016	31.9858	42.9999	166.06
3478.08	-13.5514	3478.08	184.957		3478.08	170.268	3478.08	296.899		3478.08	620.443	3478.08	504.177		3478.08	476.148	3478.08	505.38		369.922	12.013	37.9594	33.987	48.9621	172.055
3478.18	356.449	3478.18	308.11		3478.18	103.123	3478.18	366.675		3478.18	541.621	3478.18	500.884		3478.18	656.883	3478.18	393.701		369.975	14.0067	41.0468	33.0053	51	166.071
3478.28	511.254	3478.28	508.931		3478.28	97.2828	3478.28	400.097		3478.28	412.448	3478.28	520.497		3478.28	641.757	3478.28	315.797		370.028	13.008	35.9943	32.0057	46.9814	177.969
3478.38	582.743	3478.38	610.077		3478.38	-54.8193	3478.38	404.421		3478.38	246.131	3478.38	579.357		3478.38	589.029	3478.38	313.194		370.081	11.9544	39.9342	36.9623	51.982	182.106
3478.48	690.964	3478.48	725.143		3478.48	-2.32173	3478.48	476.301		3478.48	120.057	3478.48	381.643		3478.48	515.482	3478.48	350.151		370.134	12.0275	33.1048	31.0196	52.9344	168.147
3478.57	755.816	3478.57	975.68		3478.57	11.0362	3478.57	551.315		3478.57	128.023	3478.57	178.53		3478.57	605.889	3478.57	511.343		370.187	11.9678	33.9351	33.9839	48.0387	175.869
3478.67	654.145	3478.67	935.918		3478.67	301.156	3478.67	503.362		3478.67	310.91	3478.67	129.301		3478.67	501.735	3478.67	548.605		370.24	14.9974	37.9644	32.0608	45.9792	171.132
3478.77	506.398	3478.77	905.688		3478.77	505.52	3478.77	571.239		3478.77	344.7	3478.77	152.983		3478.77	473.712	3478.77	652.773		370.293	13.0312	37.026	34.9402	52.9779	172.144
3478.87	452.454	3478.87	1006.79		3478.87	728.429	3478.87	633.59		3478.87	211.442	3478.87	89.0047		3478.87	529.091	3478.87	764.297		370.346	11.0192	43.9502	26.0395	45.0587	175.952
3478.96	321.945	3478.96	1111.38		3478.96	633.573	3478.96	573.467		3478.96	20.5503	3478.96	156.222		3478.96	475.44	3478.96	979.604		370.4	16.9241	31.1074	32.9842	44.0132	178.801
3479.06	76.4411	3479.06	1079.49		3479.06	797.589	3479.06	451.087		3479.06	-128.896	3479.06	190.225		3479.06	240.606	3479.06	905.364		370.453	11.0576	37.8645	33.9548	41.9647	178.226
3479.16	16.0091	3479.16	957.694		3479.16	970.031	3479.16	478.33		3479.16	-134.151	3479.16	137.58		3479.16	166.051	3479.16	744.248		370.506	13.9782	40.9655	31.9898	49.8441	185.063
3479.26	-65.0272	3479.26	869.78		3479.26	1006.5	3479.26	651.585		3479.26	-175.011	3479.26	73.3858		3479.26	168.689	3479.26	601.701		370.559	12.9975	44.9975	32.0738	50.0307	168.076
3479.35	-151.909	3479.35	604.183		3479.35	1036.05	3479.35	637.269		3479.35	-137.573	3479.35	37.4132		3479.35	-10.0726	3479.35	483.071		370.612	13.0568	36.0935	34.9533	47.007	180.885
3479.45	-238.681	3479.45	91.871		3479.45	1210.08	3479.45	599.388		3479.45	33.4084	3479.45	-6.82656		3479.45	30.445	3479.45	206.843		370.665	12.9448	39.911	35.9423	61.7693	171.164
3479.55	-182.536	3479.55	-234.471		3479.55	1378.66	3479.55	465.259		3479.55	86.5729	3479.55	122.137		3479.55	-12.1642	3479.55	236.279		370.718	12.1294	37.0162	30.9826	56.1332	176.078
3479.65	81.1149	3479.65	-400.458		3479.65	1525.31	3479.65	92.0141		3479.65	96.1779	3479.65	348.883		3479.65	61.0759	3479.65	304.776		370.771	14.8458	40.9269	32.1264	50.0458	177.666
3479.75	107.125	3479.75	-467.296		3479.75	1485.1	3479.75	55.5783		3479.75	104.524	3479.75	414.486		3479.75	90.5843	3479.75	424.774		370.824	9.12852	42.9562	34.903	44.1162	192.18
3479.84	192.389	3479.84	-453.994		3479.84	1282.77	3479.84	109.463		3479.84	179.358	3479.84	487.695		3479.84	106.979	3479.84	486.151		370.877	11.8955	38.2042	34.8832	53.7479	184.263
3479.94	368.233	3479.94	-305.71		3479.94	1080.19	3479.94	83.5433		3479.94	215.545	3479.94	593.163		3479.94	282.589	3479.94	661.319		370.93	9.06857	36	34.0613	55.0233	192.722
3480.04	256.147	3480.04	-330.57		3480.04	757.537	3480.04	-105.95		3480.04	284.542	3480.04	677.847		3480.04	504.8	3480.04	665.677		370.983	11.8786	37.9628	31.1092	57.8689	191.078
3480.14	244.335	3480.14	-362.605		3480.14	575.504	3480.14	-145.19		3480.14	229.684	3480.14	586.303		3480.14	543.302	3480.14	682.605		371.036	10.0293	34.0341	33.8297	50.0927	182.326
3480.23	243.682	3480.23	-330.16		3480.23	298.575	3480.23	-289.485		3480.23	398.601	3480.23	577.589		3480.23	486.62	3480.23	755.59		371.089	7.20776	41.9246	38.9527	50.9334	201.742
3480.33	335.105	3480.33	-302.259		3480.33	70.9651	3480.33	-393.807		3480.33	488.015	3480.33	568.231		3480.33	247.556	3480.33	895.546		371.142	9.87287	37.1343	37.0824	53.0256	192.852
3480.43	346.428	3480.43	-181.127		3480.43	-178.098	3480.43	-620.827		3480.43	513.882	3480.43	515.48		3480.43	312.499	3480.43	1132.02		371.195	10.0489	38.7676	36.093	52.1275	196.077
3480.53	139.012	3480.53	-2.29118		3480.53	-287.707	3480.53	-670.674		3480.53	386.155	3480.53	362.151		3480.53	346.991	3480.53	1229.73		371.249	11.9095	40.8929	38.7618	62.5212	187.362
3480.63	-52.4699	3480.63	111.252		3480.63	-270.367	3480.63	-757.209		3480.63	245.355	3480.63	320.081		3480.63	238.388	3480.63	1282.01		371.302	11.0499	40.0856	36.8267	60.0715	198.707
3480.72	5.91296	3480.72	349.711		3480.72	-401.575	3480.72	-879.682		3480.72	163.151	3480.72	194.61		3480.72	229.203	3480.72	1400.08		371.355	12.9531	39.0422	36.5066	58.0258	209.063
3480.82	-96.4674	3480.82	558.276		3480.82	-258.353	3480.82	-1008.04		3480.82	195.528	3480.82	-69.0588		3480.82	186.608	3480.82	1450.15		371.408	9.16164	39.8829	37.6252	50.239	201.719
3480.92	-223.03	3480.92	656.071		3480.92	-406.908	3480.92	-1133.16		3480.92	255.378	3480.92	-197.513		3480.92	108.339	3480.92	1517.78		371.461	8.9496	43.9953	37.0411	62.6674	213.155
3481.02	-313.103	3481.02	517.849		3481.02	-330.851	3481.02	-910.074		3481.02	216.854	3481.02	-253.205		3481.02	40.5904	3481.02	1494.67		371.514	11.066	37.1563	32.272	51.2512	209.983
3481.11	-182.938	3481.11	443.926		3481.11	-393.553	3481.11	-730.201		3481.11	-0.69353	3481.11	-363.896		3481.11	233.51	3481.11	1415.43		371.567	12.8935	35.0498	32.941	51.9816	213.862
3481.21	-31.0521	3481.21	268.147		3481.21	-344.733	3481.21	-387.177		3481.21	-300.553	3481.21	-510.907		3481.21	485.964	3481.21	1316.25		371.62	12.8819	40.8195	35.8172	53.9238	215.284
3481.31	-41.4759	3481.31	112.785		3481.31	-114.914	3481.31	-75.9771		3481.31	-487.119	3481.31	-539.822		3481.31	562.984	3481.31	1385.46		371.673	12.9977	42.1248	39.8706	62.8082	211.108
3481.41	-7.91911	3481.41	-48.8466		3481.41	156.563	3481.41	4.50443		3481.41	-552.819	3481.41	-491.327		3481.41	807.845	3481.41	1383.31		371.726	14.0659	43.0068	38.1181	59.1771	216.995
3481.51	227.751	3481.51	-177.365		3481.51	321.582	3481.51	-10.5835		3481.51	-551.028	3481.51	-468.95		3481.51	869.039	3481.51	1581		371.779	12.9342	47.7457	41.0704	55.7821	223.528
3481.6	353.98	3481.6	-350.3		3481.6	365.76	3481.6	110.303		3481.6	-727.932	3481.6	-381.012		3481.6	999.946	3481.6	1783.98		371.832	14	39.1891	40.588	63.991	207.835
3481.7	175.792	3481.7	-407.741		3481.7	349.655	3481.7	335.777		3481.7	-757.496	3481.7	-384.19		3481.7	1194.92	3481.7	1964.8		371.885	11.9955	44.0045	38.3989	65.8536	215.575
3481.8	134.047	3481.8	-426.116		3481.8	412.706	3481.8	513.327		3481.8	-770.88	3481.8	-269.027		3481.8	1284.15	3481.8	1934.81		371.938	10.2107	38.8469	44.796	63.1263	217.116
3481.9	55.2663	3481.9	-409.611		3481.9	375.146	3481.9	481.594		3481.9	-767.447	3481.9	-84.1649		3481.9	1432.99	3481.9	1938.68		371.991	11.7841	47.0772	34.2775	49.4074	221.056
3481.99	-136.992	3481.99	-589.04		3481.99	302.69	3481.99	407.427		3481.99	-713.867	3481.99	-57.2706		3481.99	1608.32	3481.99	1809.48		372.044	12.9978	42.9212	44.5603	72.1951	222.907
3482.09	-48.2215	3482.09	-600.653		3482.09	317.685	3482.09	357.086		3482.09	-764.035	3482.09	-92.672		3482.09	1504.76	3482.09	1724.28		372.097	10.0695	45.1545	39.3719	66.2086	219.496
3482.19	125.233	3482.19	-620.754		3482.19	353.597	3482.19	253.915		3482.19	-625.574	3482.19	11.7943		3482.19	1329.11	3482.19	1494.97		372.151	9.23341	43.0022	41.6088	58.2093	240.659
3482.29	139.583	3482.29	-619.329		3482.29	429.886	3482.29	323.633		3482.29	-561.949	3482.29	-13.8246		3482.29	1133.17	3482.29	1318.15		372.204	8.92481	45.7635	40.146	63.5869	236.026
3482.39	173.702	3482.39	-512.538		3482.39	374.751	3482.39	302.952		3482.39	-362.636	3482.39	-112.7		3482.39	1183.69	3482.39	1262.83		372.257	13.7629	42.1537	38.4039	71.7411	241.204
3482.48	213.377	3482.48	-444.931		3482.48	423.601	3482.48	316.096		3482.48	-147.672	3482.48	-174.67		3482.48	1217.63	3482.48	1053.28		372.31	11.9957	47.583	36.7511	65.4741	240.194
3482.58	332.274	3482.58	-324.861		3482.58	346.204	3482.58	290.264		3482.58	25.4817	3482.58	-203.275		3482.58	1275.87	3482.58	1019.05		372.363	15.9169	48.0744	40.6527	63.1597	239.481
3482.68	498.188	3482.68	-245.557		3482.68	173.394	3482.68	322.984		3482.68	-52.2527	3482.68	-157.539		3482.68	1309.07	3482.68	985.877		372.416	9.25061	46.3413	40.2485	72.8661	257.963
3482.78	426.78	3482.78	-140.158		3482.78	166.914	3482.78	567.395		3482.78	-66.8002	3482.78	-159.701		3482.78	1246.4	3482.78	1036.69		372.469	12.8249	40.7213	39.9957	70.4068	261.61
3482.87	530.191	3482.87	-9.04044		3482.87	9.79058	3482.87	731.101		3482.87	-108.369	3482.87	-117.306		3482.87	1255.64	3482.87	1196.03		372.522	13.1818	46.9017	43.7284	63.8791	260.222
3482.97	584.099	3482.97	-102.127		3482.97	18.887	3482.97	940.423		3482.97	14.9104	3482.97	-127.577		3482.97	1162.1	3482.97	1259.09		372.575	12.0984	50.9037	41.1735	67.3535	277.237
3483.07	634.291	3483.07	-167.157		3483.07	-141.987	3483.07	952.332		3483.07	70.1891	3483.07	-133.493		3483.07	1271.75	3483.07	1288.17		372.628	15.6332	49.3732	43.8081	74.7101	273.611
3483.17	487.977	3483.17	-166.087		3483.17	-251.352	3483.17	1137.73		3483.17	14.481	3483.17	-117.321		3483.17	1222.42	3483.17	1424.83		372.681	15.0955	40.1825	40.5686	69.1678	277.779
3483.26	381.672	3483.26	-138.763		3483.26	-209.765	3483.26	959.043		3483.26	-27.3866	3483.26	-107.248		3483.26	1073.49	3483.26	1735.01		372.734	8.28544	60.8499	44.5222	65.3701	258.811
3483.36	516.005	3483.36	-367.282		3483.36	-82.1055	3483.36	675.481		3483.36	-45.0889	3483.36	-164.794		3483.36	1126.53	3483.36	2061.14		372.787	13.6084	45.1666	46.8	74.1011	257.848
3483.46	652.04	3483.46	-506.516		3483.46	-43.0184	3483.46	651.806		3483.46	-76.2416	3483.46	-262.302		3483.46	1121.57	3483.46	2511.37		372.84	15.2044	46.8039	51.0021	72.8656	294.365
3483.56	717.57	3483.56	-386.421		3483.56	26.2497	3483.56	588.557		3483.56	-138.491	3483.56	-279.445		3483.56	1160.7	3483.56	2935.94		372.893	12.1044	45.1024	46.4095	63.7797	281.436
3483.66	617.366	3483.66	-280.078		3483.66	81.4676	3483.66	419.115		3483.66	-99.9138	3483.66	-339.458		3483.66	1114.93	3483.66	3140.12		372.946	10.1061	51.4857	41.4693	66.8794	288.049
3483.75	470.378	3483.75	-375.363		3483.75	55.3056	3483.75	354.289		3483.75	-69.1236	3483.75	-259.788		3483.75	1085.65	3483.75	3109.38		372.999	12.7935	49.3148	44.092	75.5666	301.184
3483.85	336.778	3483.85	-391.326		3483.85	124.434	3483.85	68.1579		3483.85	-161.913	3483.85	-236.709		3483.85	1062.94	3483.85	3316.55		373.052	12	48.4514	47.9959	71.0836	285.608
3483.95	226.4	3483.95	-350.078		3483.95	316.288	3483.95	-168.505		3483.95	-310.986	3483.95	-123.291		3483.95	1042.74	3483.95	3439.66		373.105	10.1077	54.9939	51.7805	68.9736	308.856
3484.05	188.337	3484.05	-351.987		3484.05	527.335	3484.05	-193.648		3484.05	-255.626	3484.05	-86.5769		3484.05	1037.24	3484.05	3428.9		373.158	7.10746	48.888	50.1054	75.6473	323.306
3484.14	38.52	3484.14	-358.298		3484.14	721.237	3484.14	-144.393		3484.14	-212.907	3484.14	21.4285		3484.14	926.587	3484.14	3268.57		373.211	12.7796	55.1063	40.4368	73.3155	312.855
3484.24	60.4089	3484.24	-400.21		3484.24	775.517	3484.24	-159.863		3484.24	8.34308	3484.24	-26.3678		3484.24	931.266	3484.24	3308		373.265	12.1169	52.99	42.6472	71.0948	314.147
3484.34	201.268	3484.34	-276.044		3484.34	739.829	3484.34	-311.13		3484.34	180.945	3484.34	-89.1697		3484.34	1057.89	3484.34	3253.94		373.318	11.002	53.8728	45.1092	77.7577	322.541
3484.44	246.26	3484.44	-120.417		3484.44	952.365	3484.44	-404.948		3484.44	166.781	3484.44	-112.719		3484.44	1261.2	3484.44	3117.49		373.371	12.4014	42.4132	42.109	78.5063	313.58
3484.54	454.132	3484.54	-77.8999		3484.54	1078.54	3484.54	-308.59		3484.54	363.417	3484.54	-210.48		3484.54	1178.47	3484.54	3105.96		373.424	13.4766	43.0348	44.7528	77.3381	329.61
3484.63	499.912	3484.63	-112.583		3484.63	1000.6	3484.63	-307.728		3484.63	393.226	3484.63	-193.46		3484.63	1096.51	3484.63	3102.53		373.477	11.1223	53.1262	46.1164	70.8382	319.126
3484.73	373.562	3484.73	-54.3938		3484.73	967.506	3484.73	-244.332		3484.73	442.305	3484.73	-137.167		3484.73	1099.55	3484.73	3238.73		373.53	9.12407	46.8681	46.746	75.1256	328.819
3484.83	299.93	3484.83	-14.2209		3484.83	883.792	3484.83	-224.57		3484.83	511.264	3484.83	-132.447		3484.83	1169.55	3484.83	3317.68		373.583	16.5067	53.4929	47.1179	77.2378	331.563
3484.93	121.611	3484.93	-117.248		3484.93	803.04	3484.93	-27.1978		3484.93	657.2	3484.93	-31.3469		3484.93	1188.36	3484.93	3356.63		373.636	16.7431	62.6175	48.7391	77.3449	338.447
3485.02	73.6357	3485.02	-120.863		3485.02	740.123	3485.02	67.0808		3485.02	801.478	3485.02	125.334		3485.02	1364.82	3485.02	3394.4		373.689	10.5101	54.3825	46.3825	78.5101	338.893
3485.12	-61.5822	3485.12	-68.5429		3485.12	1099.04	3485.12	147.615		3485.12	920.838	3485.12	70.0973		3485.12	1540.74	3485.12	3679.4		373.742	10.8815	56.5054	50.4985	84.5063	345.423
3485.22	-122.05	3485.22	-153.148		3485.22	1628.12	3485.22	55.1324		3485.22	1048.39	3485.22	42.3837		3485.22	1765	3485.22	4074.58		373.795	13.1248	48.9064	44.9123	79.1014	346.361
3485.32	-57.2107	3485.32	-212.877		3485.32	2191.27	3485.32	-40.7116		3485.32	1176.91	3485.32	57.5901		3485.32	2039.85	3485.32	4503.6		373.848	8.49248	59.3727	45.8418	80.1404	348.503
3485.42	-119.546	3485.42	-102.373		3485.42	2833.27	3485.42	-61.4554		3485.42	1134.64	3485.42	167.889		3485.42	2362.51	3485.42	4939.93		373.901	6.84732	57.1092	49.4828	79.3086	338.959
3485.51	-173.818	3485.51	64.8903		3485.51	3739.3	3485.51	-63.3351		3485.51	1172.96	3485.51	209.688		3485.51	2779.4	3485.51	5240.62		373.954	7.76025	48.0341	44.4571	74.8138	347.905
3485.61	-448.381	3485.61	125.444		3485.61	4807.39	3485.61	2.15465		3485.61	1349.75	3485.61	106.342		3485.61	3118.24	3485.61	5144.5		374.007	11.8583	57.1487	46.8817	80.4073	345.659
3485.71	-636.754	3485.71	94.4515		3485.71	6331.46	3485.71	106.15		3485.71	1395.85	3485.71	-20.0099		3485.71	3492.45	3485.71	5337.1		374.06	10.9374	61.2617	53.4767	82.183	354.029
3485.81	-774.417	3485.81	136.497		3485.81	8201.38	3485.81	101.929		3485.81	1502.37	3485.81	-25.1514		3485.81	3820.66	3485.81	5686.34		374.113	8.52518	57.2626	48.334	85.5342	363.739
3485.9	-827.112	3485.9	181.75		3485.9	10307.5	3485.9	221.503		3485.9	1427.16	3485.9	-22.8074		3485.9	4004.72	3485.9	6006.75		374.166	11.4733	50.1315	45.7111	80.1226	354.896
3486	-752.632	3486	65.9583		3486	12613.4	3486	362.65		3486	1407.53	3486	-138.346		3486	4092.16	3486	6297.25		374.219	13.1126	60.515	48.5106	83.2773	368.791
3486.1	-598.001	3486.1	-4.87993		3486.1	14759.6	3486.1	457.407		3486.1	1322.94	3486.1	-169.638		3486.1	4251.27	3486.1	6525.8		374.272	7.55531	57.6081	61.7783	87.0275	389.224
3486.2	-326.896	3486.2	-80.892		3486.2	16798.5	3486.2	411.432		3486.2	1211.86	3486.2	-76.2289		3486.2	4502.02	3486.2	6702.01		374.325	10.1354	54.848	48.2603	91.3879	375.613
3486.3	-139.471	3486.3	-136.437		3486.3	18314.9	3486.3	365.824		3486.3	1252.25	3486.3	30.5628		3486.3	4693.99	3486.3	6629.8		374.378	9.64456	61.9788	49.4061	85.6366	372.248
3486.39	-61.965	3486.39	-185.48		3486.39	19441.5	3486.39	514.662		3486.39	1403.58	3486.39	97.4501		3486.39	4627.69	3486.39	6688.1		374.431	11.5148	63.3255	56.626	78.4407	374.532
3486.49	118.291	3486.49	-315.396		3486.49	19739.4	3486.49	684.508		3486.49	1527.6	3486.49	168.394		3486.49	4484.66	3486.49	7057.3		374.484	11.1529	53.9962	59.1754	87.8092	387.47
3486.59	-23.6332	3486.59	-402.497		3486.59	19132	3486.59	776.138		3486.59	1677.33	3486.59	93.5141		3486.59	4589.04	3486.59	7332.22		374.537	11.7087	54.9369	51.8535	94.1859	370.336
3486.69	-182.592	3486.69	-411.781		3486.69	17685.1	3486.69	852.128		3486.69	1697.29	3486.69	144.519		3486.69	4719.38	3486.69	7640.85		374.591	10.073	60.0961	51.1623	93.6926	376.012
3486.78	-394.804	3486.78	-452.312		3486.78	15436.6	3486.78	723.841		3486.78	1746.46	3486.78	154.229		3486.78	4955.21	3486.78	7871.27		374.644	10.5245	61.2417	48.5926	88.3022	365.885
3486.88	-555.871	3486.88	-595.713		3486.88	12612.6	3486.88	655.444		3486.88	2063.76	3486.88	155.405		3486.88	5225.43	3486.88	8199.4		374.697	14.0529	60.1217	53.9207	95.0635	387.333
3486.98	-523.859	3486.98	-568.812		3486.98	9293.98	3486.98	600.701		3486.98	2332.06	3486.98	155.857		3486.98	5429.49	3486.98	8725.09		374.75	13.667	56.6026	52.7717	91.3532	383.291
3487.08	-685.099	3487.08	-661.709		3487.08	5462.9	3487.08	682.911		3487.08	2632.8	3487.08	128.978		3487.08	5512.96	3487.08	9480.13		374.803	12.0158	61.4252	55.9093	86.7712	376.985
3487.18	-874.43	3487.18	-706.446		3487.18	1093.74	3487.18	512.792		3487.18	2860.53	3487.18	41.3663		3487.18	5636.14	3487.18	10111.8		374.856	12.711	53.0609	53.6178	88.2971	391.098
3487.27	-922.195	3487.27	-485.541		3487.27	-3460.32	3487.27	343.383		3487.27	3256.98	3487.27	151.858		3487.27	5830.26	3487.27	10662.9		374.909	14.1853	65.2589	50.538	96.335	379.824
3487.37	-990.767	3487.37	-253.62		3487.37	-7679.15	3487.37	202.217		3487.37	3579.67	3487.37	135.967		3487.37	6207.11	3487.37	11197.2		374.962	12.1878	57.8428	52.3729	89.874	383.23
3487.47	-1131.68	3487.47	-118.269		3487.47	-11477.3	3487.47	180.687		3487.47	3985.81	3487.47	167.038		3487.47	6676.61	3487.47	11732.4		375.015	12.8934	63.9954	60.9117	92.8117	376.509
3487.57	-1166.58	3487.57	-92.4971		3487.57	-14678.6	3487.57	333.155		3487.57	4456.03	3487.57	294.272		3487.57	7185.15	3487.57	12345.1		375.068	7.11115	57.4579	58.5886	108.667	372.62
3487.66	-931.856	3487.66	-174.22		3487.66	-16864.6	3487.66	422.949		3487.66	4791.54	3487.66	268.024		3487.66	7727.67	3487.66	13287.7		375.121	11.8182	53.89	58.2392	102.636	377.01
3487.76	-707.103	3487.76	-255.715		3487.76	-18182.9	3487.76	350.086		3487.76	5200.45	3487.76	216.098		3487.76	8304.39	3487.76	14250.9		375.174	9.5067	70.6106	57.7055	96.7971	398.166
3487.86	-475.064	3487.86	-274.065		3487.86	-18679.7	3487.86	277.845		3487.86	5633.95	3487.86	143.967		3487.86	8772.32	3487.86	15376.6		375.227	11.7491	64.9255	54.5264	98.9787	399.778
3487.96	-200.627	3487.96	-221.296		3487.96	-18402.1	3487.96	303.143		3487.96	5925.39	3487.96	73.6818		3487.96	9491.47	3487.96	16455.2		375.28	10.7076	64.9708	51.5789	103.228	389.69
3488.05	26.2651	3488.05	-91.2343		3488.05	-17495.1	3488.05	340.351		3488.05	6125.69	3488.05	49.7131		3488.05	10218.5	3488.05	17380		375.333	13.7233	61.948	56.3786	106.294	394.115
3488.15	216.973	3488.15	35.7621		3488.15	-16080.4	3488.15	321.233		3488.15	6267.17	3488.15	-33.116		3488.15	10823.2	3488.15	18465		375.386	9.20515	62.9556	53.2051	102.662	387.095
3488.25	449.15	3488.25	83.7294		3488.25	-14565.5	3488.25	297.77		3488.25	6310.55	3488.25	-121.804		3488.25	11397.4	3488.25	19723		375.439	14	62.5146	50.9399	98.5731	389.67
3488.35	480.511	3488.35	230.645		3488.35	-12585.6	3488.35	335.847		3488.35	6565.6	3488.35	-255.007		3488.35	12010.6	3488.35	21149.2		375.492	15.7349	58.1432	53.2321	102.071	401.384
3488.45	547.121	3488.45	282.502		3488.45	-10425.4	3488.45	353.314		3488.45	6696.56	3488.45	-341.72		3488.45	12929.6	3488.45	22696.4		375.545	11.2467	58.7645	57.2449	95.8113	396.725
3488.54	537.3	3488.54	306.048		3488.54	-8477.65	3488.54	312.033		3488.54	6926.8	3488.54	-199.182		3488.54	13992.1	3488.54	24213.5		375.598	13.3951	69.2331	54.0852	101.062	398.855
3488.64	604.47	3488.64	460.666		3488.64	-6766.33	3488.64	157.417		3488.64	7018.28	3488.64	-135.317		3488.64	15261	3488.64	25922.8		375.651	11.5285	66.897	56.1285	106.907	394.08
3488.74	513.689	3488.74	418.488		3488.74	-5083.57	3488.74	56.5479		3488.74	7045.24	3488.74	-183.976		3488.74	16568.9	3488.74	27812.8		375.704	14.3981	60.75	59.4259	104.403	397.607
3488.84	468.642	3488.84	350.229		3488.84	-3674.72	3488.84	175.559		3488.84	7087.79	3488.84	-252.711		3488.84	17797.9	3488.84	29800		375.757	11.3823	63.1432	63.7602	106.516	394.849
3488.93	491.855	3488.93	268.045		3488.93	-2680.39	3488.93	257.025		3488.93	7164.02	3488.93	-411.591		3488.93	19107.4	3488.93	32172.6		375.81	9.31015	65.5432	58.5577	114.253	396.617
3489.03	357.5	3489.03	190.446		3489.03	-2036.41	3489.03	341.042		3489.03	7217.79	3489.03	-562.016		3489.03	20578.1	3489.03	34694.6		375.863	12.2852	67.6138	52.656	106.556	395.879
3489.13	244.651	3489.13	129.62		3489.13	-1756.3	3489.13	210.506		3489.13	7136.23	3489.13	-743.505		3489.13	22395.2	3489.13	37399.2		375.916	12.6865	69.4303	56.8642	109.277	390.277
3489.23	174.183	3489.23	114.261		3489.23	-1526.12	3489.23	62.3717		3489.23	7082.9	3489.23	-816.192		3489.23	24437.8	3489.23	40554.9		375.969	14.0932	72.5774	61.5403	111.757	398.822
3489.33	112.165	3489.33	-101.749		3489.33	-1310.8	3489.33	78.6192		3489.33	6954.89	3489.33	-838.103		3489.33	26848.8	3489.33	44138.5		376.022	13.3183	64.1566	61.6173	115.519	398.172
3489.42	72.6422	3489.42	-334.99		3489.42	-1212.13	3489.42	246.178		3489.42	6698.24	3489.42	-686.963		3489.42	29457	3489.42	48320.3		376.075	6.12512	62.1893	62.1251	112.785	413.021
3489.52	262.479	3489.52	-594.985		3489.52	-1150.88	3489.52	503.115		3489.52	6378.92	3489.52	-585.204		3489.52	32410.8	3489.52	53008.9		376.128	9.39542	72.2503	64.4667	115.621	411.47
3489.62	286.758	3489.62	-714.441		3489.62	-1119.88	3489.62	469.579		3489.62	6172.38	3489.62	-387.36		3489.62	35807.1	3489.62	58515.6		376.181	11.7743	66.9625	61.2413	119.44	400.391
3489.72	71.4362	3489.72	-891.929		3489.72	-959.606	3489.72	47.9892		3489.72	5748.29	3489.72	-379.21		3489.72	39579.2	3489.72	64814.4		376.234	13.8179	66.9306	58.6519	122.363	394.204
3489.81	68.2881	3489.81	-1001.1		3489.81	-962.819	3489.81	-116.688		3489.81	5308.16	3489.81	-498.605		3489.81	43846.9	3489.81	71971.3		376.287	9.28405	68.8547	63.4486	106.77	391.049
3489.91	167.496	3489.91	-917.854		3489.91	-843.405	3489.91	-235.162		3489.91	4761.82	3489.91	-585.701		3489.91	48637	3489.91	80003.6		376.34	8.95327	72.639	59.5451	108.906	406.08
3490.01	348.111	3490.01	-932.081		3490.01	-692.221	3490.01	-422.151		3490.01	4177.8	3490.01	-708.558		3490.01	54098.5	3490.01	89196		376.393	10.0008	67.865	58.9212	115.065	400.046
3490.11	634.725	3490.11	-972.874		3490.11	-641.413	3490.11	-514.063		3490.11	3692.32	3490.11	-655.966		3490.11	60277.4	3490.11	99529.5		376.446	15.8666	66.9333	59.075	122.685	401.472
3490.21	1178.83	3490.21	-903.015		3490.21	-430.096	3490.21	-637.434		3490.21	3016.66	3490.21	-589.787		3490.21	67120.5	3490.21	110626		376.499	10.5793	71.594	58.5276	122.218	387.801
3490.3	1881.93	3490.3	-741.665		3490.3	-129.826	3490.3	-646.408		3490.3	2376.27	3490.3	-520.851		3490.3	74627.9	3490.3	122784		376.552	14.7895	70.4054	63.2261	121.715	402.561
3490.4	2626.62	3490.4	-610.735		3490.4	146.86	3490.4	-631.669		3490.4	1769.07	3490.4	-516.185		3490.4	82626.2	3490.4	135916		376.605	11.6433	64.7079	62.3511	122.009	404.125
3490.5	3487.58	3490.5	-383.605		3490.5	328.987	3490.5	-580.808		3490.5	1181.37	3490.5	-489.553		3490.5	91118.3	3490.5	149708		376.659	13.8455	81.7694	70.8352	124.712	410.64
3490.6	4671.28	3490.6	-110.736		3490.6	486.657	3490.6	-493.166		3490.6	717.559	3490.6	-333.578		3490.6	99878.9	3490.6	163901		376.712	6.39613	74.7391	59.2947	118.836	414.667
3490.69	5885.91	3490.69	35.9207		3490.69	562.076	3490.69	-379.294		3490.69	241.968	3490.69	-228.531		3490.69	108327	3490.69	177804		376.765	12.8121	69.4279	65.3355	128.932	409.369
3490.79	7499.9	3490.79	123.97		3490.79	507.487	3490.79	-210.534		3490.79	-377.092	3490.79	-35.392		3490.79	116342	3490.79	190921		376.818	11.8139	71.212	67.5482	124.114	403.356
3490.89	9432.69	3490.89	131.442		3490.89	431.121	3490.89	-163.67		3490.89	-1002.94	3490.89	175.465		3490.89	123418	3490.89	202834		376.871	11.4062	76.6428	64.6347	124.142	411.872
3490.99	11525.2	3490.99	276.01		3490.99	299.182	3490.99	27.5597		3490.99	-1746.5	3490.99	221.678		3490.99	128971	3490.99	212445		376.924	12.1205	76.6532	73.4724	130.676	418.085
3491.08	13713.6	3491.08	307.863		3491.08	230.973	3491.08	168.658		3491.08	-2398.68	3491.08	183.654		3491.08	132559	3491.08	218880		376.977	12.4566	73.965	56.6185	139.604	424.687
3491.18	15841.8	3491.18	415.216		3491.18	261.549	3491.18	261.797		3491.18	-2900.69	3491.18	187.38		3491.18	133805	3491.18	221361		377.03	12	75.0082	62.8735	131.031	411.598
3491.28	17870.4	3491.28	504.7		3491.28	111.684	3491.28	514.193		3491.28	-3401.55	3491.28	140.015		3491.28	132240	3491.28	219221		377.083	8.61722	73.7945	69.6303	131.95	408.065
3491.38	19626.5	3491.38	691.477		3491.38	-123.711	3491.38	735.955		3491.38	-4014.29	3491.38	209.281		3491.38	127256	3491.38	211815		377.136	12.1228	72.9864	62.963	137.671	414.622
3491.48	20814.1	3491.48	671.429		3491.48	-534.813	3491.48	823.343		3491.48	-4659.07	3491.48	334.118		3491.48	119029	3491.48	198861		377.189	14.6276	72.2844	66.9141	134.032	413.308
3491.57	21188	3491.57	681.648		3491.57	-754.51	3491.57	573.532		3491.57	-4944.03	3491.57	552.238		3491.57	107494	3491.57	180054		377.242	12.8406	73.8976	67.0327	134.204	408.764
3491.67	21062.5	3491.67	619.517		3491.67	-864.716	3491.67	327.021		3491.67	-5171.77	3491.67	425.29		3491.67	92617.7	3491.67	155502		377.295	14.5266	68.7574	67.4959	136.31	412.293
3491.77	20415.4	3491.77	645.461		3491.77	-1132.12	3491.77	159.638		3491.77	-5465.74	3491.77	227.607		3491.77	74536.6	3491.77	125862		377.348	12.2127	74.7991	63.8268	134.529	410.942
3491.87	18796.9	3491.87	712.198		3491.87	-1314.73	3491.87	-33.6034		3491.87	-5789.17	3491.87	12.9205		3491.87	53872.3	3491.87	92004.3		377.401	15.4542	72.077	68.2534	142.285	420.354
3491.96	16322	3491.96	655.494		3491.96	-1339.92	3491.96	-124.632		3491.96	-6069.75	3491.96	-252.034		3491.96	31407.8	3491.96	54921.5		377.454	13.7786	76.1106	67.0485	142.591	421.91
3492.06	13106.3	3492.06	539.75		3492.06	-1453.59	3492.06	-105.086		3492.06	-6297.29	3492.06	-513.565		3492.06	7806.42	3492.06	15834.3		377.507	12.9451	78.3356	65.4584	143.053	417.183
3492.16	9298.18	3492.16	406.987		3492.16	-1302.07	3492.16	-132.229		3492.16	-6483.29	3492.16	-602.653		3492.16	-16093.1	3492.16	-23742.9		377.56	12.1096	75.3422	71.0654	145.525	412.794
3492.26	4963.66	3492.26	259.352		3492.26	-1093.08	3492.26	-180.431		3492.26	-6617.75	3492.26	-559.927		3492.26	-39324	3492.26	-62402.2		377.613	12.3686	78.4167	71.2536	133.519	412.707
3492.36	209.898	3492.36	85.1923		3492.36	-895.086	3492.36	-318.592		3492.36	-6545.34	3492.36	-639.041		3492.36	-60975.6	3492.36	-98836.9		377.666	12.9463	77.2855	69.739	137.417	426.452
3492.45	-4565.99	3492.45	44.8922		3492.45	-802.336	3492.45	-447.551		3492.45	-6390.9	3492.45	-642.556		3492.45	-80433.5	3492.45	-131829		377.719	11.1852	79.5351	65.9924	145.695	427.346
3492.55	-8840.09	3492.55	21.7356		3492.55	-728.924	3492.55	-397.008		3492.55	-6248.98	3492.55	-657.047		3492.55	-97276.4	3492.55	-160352		377.772	11.4067	77.1014	68.6343	153.389	429.488
3492.65	-12758.7	3492.65	-115.657		3492.65	-755.671	3492.65	-342.509		3492.65	-6129.98	3492.65	-689.249		3492.65	-111271	3492.65	-183750		377.825	9.55553	75.2924	71.3217	148.795	435.1
3492.75	-15975	3492.75	-397.69		3492.75	-721.274	3492.75	-303.553		3492.75	-5930.24	3492.75	-745.61		3492.75	-121835	3492.75	-201165		377.878	9.92398	79.2631	73.9688	140.836	433.289
3492.84	-18544.4	3492.84	-573.924		3492.84	-651.161	3492.84	-455.207		3492.84	-5700.91	3492.84	-754.721		3492.84	-129005	3492.84	-212800		377.931	14.3239	77.622	64.4343	146.974	438.525
3492.94	-20299.7	3492.94	-596.589		3492.94	-371.786	3492.94	-393.041		3492.94	-5372.38	3492.94	-686.346		3492.94	-132925	3492.94	-219039		377.984	5.41742	83.7913	77.6978	151.426	432.309
3493.04	-21249.3	3493.04	-652.582		3493.04	-105.562	3493.04	-203.623		3493.04	-5123.58	3493.04	-555.808		3493.04	-133583	3493.04	-220096		378.037	12.7823	82.661	80.2486	155.486	443.666
3493.14	-21343.6	3493.14	-609.732		3493.14	-20.4469	3493.14	-11.8774		3493.14	-5007.95	3493.14	-404.565		3493.14	-131472	3493.14	-216701		378.09	10.1765	80.0444	78.2873	161.949	427.005
3493.24	-20565	3493.24	-569.488		3493.24	-103.692	3493.24	243.443		3493.24	-4833.67	3493.24	-347.878		3493.24	-127184	3493.24	-209357		378.143	13.5373	87.2607	69.0097	158.357	435.535
3493.33	-19456.7	3493.33	-561.622		3493.33	-168.586	3493.33	531.513		3493.33	-4667.87	3493.33	-256.317		3493.33	-121226	3493.33	-199194		378.196	10.7636	85.3989	75.7708	158.701	439.702
3493.43	-17806.4	3493.43	-563.543		3493.43	-347.049	3493.43	605.653		3493.43	-4437.61	3493.43	-43.6861		3493.43	-113808	3493.43	-187063		378.249	13.6084	84.5108	78.8901	159.964	466.689
3493.53	-15798.4	3493.53	-455.319		3493.53	-407.926	3493.53	553.199		3493.53	-4125.83	3493.53	172.114		3493.53	-105515	3493.53	-173823		378.302	9.72862	78.8492	77.2913	168.718	450.611
3493.63	-13615	3493.63	-184.379		3493.63	-591.075	3493.63	469.929		3493.63	-3871.64	3493.63	298.915		3493.63	-96891.5	3493.63	-159972		378.355	10.9502	82	76.6506	155.447	456.236
3493.72	-11385.1	3493.72	-17.7717		3493.72	-560.054	3493.72	245.472		3493.72	-3634.56	3493.72	510.802		3493.72	-88588.7	3493.72	-145898		378.408	12.5937	86.5118	72.9724	163.406	451.48
3493.82	-9336.92	3493.82	128.403		3493.82	-566.101	3493.82	266.505		3493.82	-3304.74	3493.82	529.643		3493.82	-80497.6	3493.82	-132096		378.461	10.2047	86.9035	69.854	171.219	453.324
3493.92	-7579.6	3493.92	325.279		3493.92	-569.524	3493.92	347.744		3493.92	-2850.27	3493.92	549.943		3493.92	-72661.2	3493.92	-118942		378.514	13.5954	90.3692	72.9912	168.069	460.711
3494.02	-6087.45	3494.02	335.511		3494.02	-541.371	3494.02	511.636		3494.02	-2524.57	3494.02	386.02		3494.02	-65166.8	3494.02	-106755		378.567	14.309	87.6101	76.0526	158.93	453.923
3494.12	-4859.79	3494.12	243.936		3494.12	-248.24	3494.12	483.842		3494.12	-2156.11	3494.12	316.06		3494.12	-58320.6	3494.12	-95764.3		378.62	18.2146	85.2248	75.9499	169.995	473.4
3494.21	-3697.44	3494.21	161.197		3494.21	-124.177	3494.21	435.471		3494.21	-1987.87	3494.21	280.728		3494.21	-52163.8	3494.21	-85873.2		378.673	15.3482	83.2487	74.9318	170.162	467.44
3494.31	-2821.93	3494.31	41.0844		3494.31	-141.826	3494.31	443.216		3494.31	-1867.29	3494.31	221.239		3494.31	-46591.1	3494.31	-77160.6		378.726	14.8395	89.9503	77.1728	177.012	450.988
3494.41	-2159.29	3494.41	-76.8394		3494.41	-192.964	3494.41	367.735		3494.41	-1566.57	3494.41	165.332		3494.41	-41853	3494.41	-69588.5		378.779	14	95.0862	84.2764	178.878	455.704
3494.51	-1473.48	3494.51	-227.991		3494.51	-271.92	3494.51	264.028		3494.51	-1467.94	3494.51	113.179		3494.51	-37897.4	3494.51	-62865.6		378.832	8.3665	90.5244	77.7818	178.575	465.142
3494.6	-1058.81	3494.6	-317.566		3494.6	-393.736	3494.6	62.8784		3494.6	-1266.29	3494.6	162.229		3494.6	-34409	3494.6	-56744.6		378.885	11.2359	93.0368	77.3291	175.256	458.173
3494.7	-722.024	3494.7	-253.547		3494.7	-295.618	3494.7	-129.887		3494.7	-1082.57	3494.7	42.8648		3494.7	-31352.5	3494.7	-51405.3		378.938	9.72219	89.7428	82.9472	176.313	472.184
3494.8	-538.008	3494.8	-236.498		3494.8	-159.614	3494.8	-132.413		3494.8	-1053.26	3494.8	-146.324		3494.8	-28789.1	3494.8	-46892.6		378.991	13.5607	95.8034	83.9257	181.33	474.845
3494.9	-386.881	3494.9	-151.885		3494.9	196.406	3494.9	-53.4992		3494.9	-950.501	3494.9	-303.646		3494.9	-26560.9	3494.9	-43007.8		379.044	9.06881	92.5439	80.2814	177.588	471.562
3495	-359.173	3495	-157		3495	245.655	3495	117.329		3495	-917.807	3495	-475.025		3495	-24443.8	3495	-39491.9		379.097	13.3596	100.342	83.7836	187.927	465.251
3495.09	-222.754	3495.09	-210.286		3495.09	355.957	3495.09	137.12		3495.09	-921.916	3495.09	-518.02		3495.09	-22756.4	3495.09	-36311.5		379.15	10.4511	97.8616	85.9583	190.588	476.853
3495.19	-75.7887	3495.19	-332.712		3495.19	366.279	3495.19	147.954		3495.19	-897.918	3495.19	-558.013		3495.19	-21240.5	3495.19	-33450.7		379.203	9.0501	89.9225	88.4487	183.653	474.237
3495.29	-156.383	3495.29	-369.703		3495.29	447.169	3495.29	99.4139		3495.29	-747.211	3495.29	-502.765		3495.29	-19688.9	3495.29	-30845		379.256	8.59064	97.6324	85.5711	175.177	480.305
3495.39	-76.2473	3495.39	-235.526		3495.39	450.028	3495.39	45.0824		3495.39	-714.154	3495.39	-493.623		3495.39	-18125	3495.39	-28547.1		379.309	9.53704	95.5634	83.6696	182.445	477.934
3495.48	-19.8335	3495.48	-170.765		3495.48	481.8	3495.48	-161.759		3495.48	-676.088	3495.48	-530.162		3495.48	-16774.7	3495.48	-26370.8		379.362	10	92.4467	80.9558	184.494	470.808
3495.58	102.58	3495.58	-54.0646		3495.58	560.063	3495.58	-266.713		3495.58	-600.147	3495.58	-562.41		3495.58	-15587.8	3495.58	-24355.1		379.415	9.42105	82.7723	85.5459	191.849	478.787
3495.68	140.876	3495.68	-16.2271		3495.68	786.144	3495.68	-237.007		3495.68	-490.275	3495.68	-496.261		3495.68	-14594.9	3495.68	-22456.4		379.468	10.575	82.644	91.5013	194.298	484.048
3495.78	45.6989	3495.78	146.126		3495.78	935.546	3495.78	-134.616		3495.78	-227.055	3495.78	-404.454		3495.78	-13585	3495.78	-20598.4		379.521	9.42885	92.8399	83.7272	182.515	487.216
3495.87	-76.3987	3495.87	281.732		3495.87	985.015	3495.87	74.1089		3495.87	-3.65471	3495.87	-362.613		3495.87	-12587.9	3495.87	-18897.2		379.574	14.9288	93.4818	85.9264	192.018	480.499
3495.97	-159.391	3495.97	128.171		3495.97	1088.35	3495.97	67.2955		3495.97	166.815	3495.97	-306.811		3495.97	-11743.8	3495.97	-17497.2		379.627	15.5393	95.0806	86.5445	196.178	487.644
3496.07	-370.853	3496.07	-103.682		3496.07	1100.24	3496.07	-121.412		3496.07	453.448	3496.07	-176.521		3496.07	-11021.7	3496.07	-16175.6		379.68	10.2082	101.942	86.2548	199.976	495.581
3496.17	-418.019	3496.17	-187.189		3496.17	1027.04	3496.17	-225.634		3496.17	641.145	3496.17	-195.087		3496.17	-10341.7	3496.17	-14967.7		379.733	9.00715	102.156	80.1559	184.165	468.706
3496.27	-346.8	3496.27	-359.271		3496.27	942.192	3496.27	-332.802		3496.27	697.65	3496.27	-123.938		3496.27	-9619.71	3496.27	-14110.3		379.786	9.44834	102.741	83.4263	195.69	488.68
3496.36	-209.355	3496.36	-374.304		3496.36	787.806	3496.36	-450.231		3496.36	910.961	3496.36	-114.641		3496.36	-9022.92	3496.36	-13287.9		379.839	12.9912	98.9221	85.4698	198.071	498.076
3496.46	-169.35	3496.46	-251.977		3496.46	643.172	3496.46	-550.668		3496.46	1063.28	3496.46	-207.766		3496.46	-8481.78	3496.46	-12422.1		379.892	9.12297	101.789	94.4029	190.368	474.387
3496.56	-131.949	3496.56	8.88993		3496.56	596.891	3496.56	-443.719		3496.56	1175.99	3496.56	-280.281		3496.56	-7799.05	3496.56	-11862.5		379.945	9.382	94.2438	90.0705	191.713	468.655
3496.66	-44.7804	3496.66	-21.7106		3496.66	640.91	3496.66	-368.426		3496.66	1466.46	3496.66	-382.138		3496.66	-7235.4	3496.66	-11414.9		379.998	13.4826	101.269	86.5883	202.888	498.466
3496.75	-6.87528	3496.75	-154.716		3496.75	605.532	3496.75	-329.485		3496.75	1725.08	3496.75	-520.498		3496.75	-6772.84	3496.75	-11047.8		380.051	12.8178	99.9675	90.8679	203.078	496.164
3496.85	63.4603	3496.85	-51.98		3496.85	548.312	3496.85	-314.056		3496.85	1676.81	3496.85	-450.587		3496.85	-6307.33	3496.85	-10688.3		380.104	14.637	102.726	90.4044	210.995	486.498
3496.95	71.5213	3496.95	-151.051		3496.95	453.973	3496.95	-400.431		3496.95	1831.44	3496.95	-248.32		3496.95	-5779.93	3496.95	-10287.4		380.157	14.3099	98.6654	85.1788	215.842	475.512
3497.05	173.757	3497.05	-141.621		3497.05	452.71	3497.05	-509.226		3497.05	1958.64	3497.05	-267.087		3497.05	-5435.24	3497.05	-9864.51		380.21	14.9729	104.247	87.8628	213.919	478.695
3497.15	336.423	3497.15	-10.9538		3497.15	434.617	3497.15	-335.535		3497.15	2137.98	3497.15	-125.862		3497.15	-5121.02	3497.15	-9498.07		380.263	13.5057	101.838	90.3395	206.458	493.208
3497.24	297.708	3497.24	99.7579		3497.24	350.422	3497.24	-222.128		3497.24	2301.69	3497.24	147.445		3497.24	-4640.58	3497.24	-9032.05		380.316	17.8564	98.7494	89.5493	226.147	495.974
3497.34	331.692	3497.34	273.294		3497.34	278.751	3497.34	-13.1288		3497.34	2464.56	3497.34	303.579		3497.34	-4291.16	3497.34	-8707.53		380.369	17.891	106.174	97.0399	218.683	501.542
3497.44	451.08	3497.44	339.311		3497.44	317.627	3497.44	116.856		3497.44	2653.87	3497.44	437.802		3497.44	-4107.51	3497.44	-8285.12		380.422	11.4255	111.276	102.266	230.735	504.622
3497.54	417.864	3497.54	381.237		3497.54	362.617	3497.54	299.64		3497.54	3091.72	3497.54	391.006		3497.54	-4009.77	3497.54	-7704.42		380.475	11.2729	102.118	98.3295	219.327	495.72
3497.63	272.242	3497.63	441.61		3497.63	433.843	3497.63	506.147		3497.63	3541.74	3497.63	421.48		3497.63	-3791.73	3497.63	-7205.71		380.528	11.6182	103.053	89.3751	225.852	500.838
3497.73	244.226	3497.73	491.491		3497.73	426.365	3497.73	581.3		3497.73	3781.43	3497.73	293.733		3497.73	-3625.26	3497.73	-6671.48		380.581	8.11734	110.055	87.3717	230.802	506.533
3497.83	243.048	3497.83	447.798		3497.83	325.338	3497.83	621.572		3497.83	4076.78	3497.83	259.493		3497.83	-3620.92	3497.83	-6136.36		380.634	9.34951	112.043	93.0214	232.967	500.776
3497.93	135.223	3497.93	352.59		3497.93	317.58	3497.93	381.254		3497.93	4471.81	3497.93	259.137		3497.93	-3705.61	3497.93	-5658.61		380.687	13.7911	106.326	97.7298	234.769	501.486
3498.03	-158.688	3498.03	351.502		3498.03	347.275	3498.03	327.107		3498.03	4973.68	3498.03	351.18		3498.03	-3822.43	3498.03	-5156.35		380.74	14.1202	100.824	90.7721	231.315	501.116
3498.12	-175.477	3498.12	278.22		3498.12	318.887	3498.12	349.16		3498.12	5500.12	3498.12	436.83		3498.12	-3783.71	3498.12	-4636.25		380.793	14.3716	105.845	92.7556	238.489	496.539
3498.22	-24.493	3498.22	193.125		3498.22	237.097	3498.22	423.336		3498.22	5840.76	3498.22	508.013		3498.22	-3562.21	3498.22	-4152.3		380.846	9.76417	106.361	101.966	233.318	505.201
3498.32	149.079	3498.32	300.022		3498.32	114.411	3498.32	478.287		3498.32	6234.23	3498.32	599.073		3498.32	-3243.97	3498.32	-3696.04		380.899	12.6916	113.717	97.0762	236.473	509.819
3498.42	20.3801	3498.42	278.589		3498.42	-6.91229	3498.42	358.295		3498.42	6576.62	3498.42	624.449		3498.42	-2893.96	3498.42	-3387.56		380.952	15.4079	112.114	95.6089	240.008	508.927
3498.51	4.89889	3498.51	262.612		3498.51	4.60697	3498.51	282.212		3498.51	6708.49	3498.51	535.9		3498.51	-2581.15	3498.51	-3186.11		381.005	15.1892	107.664	97.8162	238.324	527.256
3498.61	-32.478	3498.61	157.985		3498.61	66.3716	3498.61	42.8323		3498.61	6765.65	3498.61	458.854		3498.61	-2275.98	3498.61	-2889.6		381.058	7.79879	108.349	97.1034	247.576	506.354
3498.71	-131.707	3498.71	145.9		3498.71	33.1836	3498.71	13.4322		3498.71	7048.7	3498.71	381.95		3498.71	-1963.85	3498.71	-2669.01		381.111	13.3246	114.939	101.096	245.157	485.767
3498.81	-217.455	3498.81	228.948		3498.81	44.0552	3498.81	24.982		3498.81	7165.18	3498.81	233.148		3498.81	-1677.28	3498.81	-2341.13		381.164	15.5274	122.563	101.64	245.426	512.784
3498.91	-412.512	3498.91	326.345		3498.91	227.301	3498.91	-218.702		3498.91	7388.84	3498.91	186.638		3498.91	-1420.25	3498.91	-2093.15		381.216	13.8661	120.157	104.88	243.363	509.013
3499	-528.668	3499	570.008		3499	351.414	3499	-264.811		3499	7444.55	3499	121.784		3499	-1296.97	3499	-1904.8		381.269	11.8281	122.325	98.4883	249.511	523.32
3499.1	-568.214	3499.1	713.115		3499.1	385.793	3499.1	-21.1883		3499.1	7374.9	3499.1	179.84		3499.1	-1146.75	3499.1	-1746.47		381.322	15.3431	120.874	100.793	255.364	526.336
3499.2	-828.098	3499.2	638.351		3499.2	426.854	3499.2	-1.88622		3499.2	7280.81	3499.2	374.178		3499.2	-1017.26	3499.2	-1672.46		381.375	14.1036	121.33	104.568	255.178	514.126
3499.3	-886.477	3499.3	782.645		3499.3	527.247	3499.3	110.21		3499.3	7239.43	3499.3	515.32		3499.3	-905.833	3499.3	-1570.25		381.428	11.5692	120.345	100.965	253.343	507.014
3499.39	-918.905	3499.39	887.886		3499.39	614.816	3499.39	206.508		3499.39	7021.72	3499.39	599.647		3499.39	-942.711	3499.39	-1421.9		381.481	14.8623	121.087	96.143	251.126	502.934
3499.49	-925.688	3499.49	1004.79		3499.49	661.885	3499.49	165.473		3499.49	6913.31	3499.49	707.4		3499.49	-1027.09	3499.49	-1310.58		381.534	13.1626	126.505	97.7082	259.199	534.057
3499.59	-812.798	3499.59	1199.27		3499.59	767.962	3499.59	254.283		3499.59	6695.33	3499.59	596.698		3499.59	-859.797	3499.59	-1283.6		381.587	8.50816	124.977	102.139	260.057	528.251
3499.69	-825.914	3499.69	1154.03		3499.69	971.212	3499.69	111.483		3499.69	6507.67	3499.69	428.14		3499.69	-755.308	3499.69	-1381.7		381.64	11.3415	120.315	112.432	263.986	507.593
3499.78	-887.542	3499.78	996.676		3499.78	1200.79	3499.78	83.7866		3499.78	6332.47	3499.78	242.746		3499.78	-789.951	3499.78	-1415.88		381.693	14.6735	124.73	112.792	261.054	507.1
3499.88	-784.984	3499.88	850.9		3499.88	1381.61	3499.88	73.8477		3499.88	6069	3499.88	63.1023		3499.88	-799.143	3499.88	-1413.23		381.746	14.9659	117.648	111.665	268.584	511.963
3499.98	-587.537	3499.98	799.523		3499.98	1748.25	3499.98	186.34		3499.98	5744.29	3499.98	-47.7199		3499.98	-879.02	3499.98	-1359.1		381.799	12.9236	114.294	109.427	262.435	519.905
3500.08	-570.575	3500.08	539.625		3500.08	2290.81	3500.08	234.645		3500.08	5361.63	3500.08	-150.995		3500.08	-732.812	3500.08	-1112.88		381.852	11.2324	122.68	103.147	262.964	509.034
3500.18	-559.172	3500.18	343.846		3500.18	3131.91	3500.18	284.045		3500.18	5005.12	3500.18	-241.092		3500.18	-653.267	3500.18	-946.86		381.905	11.4261	126.234	97.7559	261.68	509.516
3500.27	-465.571	3500.27	124.524		3500.27	4441.73	3500.27	364.272		3500.27	4656.24	3500.27	-329.629		3500.27	-575.39	3500.27	-981.426		381.958	13.4493	127.849	102.803	270.911	515.347
3500.37	-581.228	3500.37	-51.1627		3500.37	6356.78	3500.37	253.962		3500.37	4113.83	3500.37	-409.723		3500.37	-582.868	3500.37	-1079.68		382.011	11.0141	125.101	105.04	268.457	519.229
3500.47	-574.347	3500.47	-281.616		3500.47	9047.1	3500.47	284.576		3500.47	3526.42	3500.47	-494.688		3500.47	-482.646	3500.47	-1078.41		382.064	6.38402	130.464	106.393	271.985	501.657
3500.57	-640.762	3500.57	-611.443		3500.57	12230.3	3500.57	381.998		3500.57	2963.52	3500.57	-535.831		3500.57	-208.365	3500.57	-1080.51		382.117	10.8121	123.832	103.281	279.795	521.76
3500.66	-598.427	3500.66	-759.737		3500.66	15936.6	3500.66	512.091		3500.66	2433.27	3500.66	-660.286		3500.66	-31.9408	3500.66	-948.35		382.17	11.0393	120.916	104.822	275	528.32
3500.76	-735.959	3500.76	-856.261		3500.76	20026.8	3500.76	318.742		3500.76	1864.63	3500.76	-752.57		3500.76	-4.30216	3500.76	-653.889		382.223	13.4908	126.918	109.023	271.37	535.396
3500.86	-788.885	3500.86	-855.776		3500.86	24434.3	3500.86	226.355		3500.86	1256.75	3500.86	-886.27		3500.86	23.6975	3500.86	-309.985		382.276	15.4406	125.725	111.947	272.098	532.692
3500.96	-741.728	3500.96	-932.763		3500.96	28687	3500.96	333.769		3500.96	670.154	3500.96	-1020.21		3500.96	108.711	3500.96	-6.60311		382.329	11.4273	124.737	113.268	275.609	530.039
3501.06	-626.188	3501.06	-743.624		3501.06	32595.9	3501.06	470.598		3501.06	132.088	3501.06	-945.773		3501.06	248.746	3501.06	108.658		382.382	5.08745	126.929	110.192	274.837	528.955
3501.15	-629.581	3501.15	-503.529		3501.15	35690.8	3501.15	368.679		3501.15	-377.521	3501.15	-914.516		3501.15	244.943	3501.15	293.926		382.435	10.3357	126.77	106.573	289.435	518.703
3501.25	-438.654	3501.25	-188.535		3501.25	37673.1	3501.25	186.175		3501.25	-760.799	3501.25	-830.047		3501.25	240.56	3501.25	426.972		382.488	12.7379	123.133	107.444	295.673	531.236
3501.35	-280.344	3501.35	-28.1284		3501.35	38322.7	3501.35	-4.06928		3501.35	-1189.38	3501.35	-787.029		3501.35	88.0645	3501.35	298.537		382.541	13.8172	126.875	105.375	289.865	531.69
3501.45	-109.67	3501.45	168.279		3501.45	37568.6	3501.45	-279.513		3501.45	-1387.42	3501.45	-653.638		3501.45	179.008	3501.45	230.504		382.594	12.4601	138.339	106.767	284.902	527.629
3501.54	47.8904	3501.54	221.517		3501.54	35047.2	3501.54	-457.417		3501.54	-1603.54	3501.54	-552.233		3501.54	274.623	3501.54	283.655		382.647	12	137.897	111.305	296.643	542.169
3501.64	189.735	3501.64	163.326		3501.64	30742.9	3501.64	-634.28		3501.64	-1649.86	3501.64	-571.493		3501.64	446.248	3501.64	316.136		382.7	11.0955	135.493	118.246	297.23	538.76
3501.74	475.249	3501.74	230.139		3501.74	24768	3501.74	-778.198		3501.74	-1753.34	3501.74	-519.259		3501.74	490.847	3501.74	387.734		382.753	11.2371	136.808	123.237	302.993	540.564
3501.84	805.81	3501.84	353.588		3501.84	17395.7	3501.84	-771.008		3501.84	-1611.67	3501.84	-508.319		3501.84	516.521	3501.84	613.453		382.806	13.8031	130.967	118.793	309.788	547.223
3501.94	700.957	3501.94	450.518		3501.94	9101.05	3501.94	-841.624		3501.94	-1537.6	3501.94	-493.858		3501.94	482.107	3501.94	907.882		382.859	16.2492	130.548	113.469	305.331	544.892
3502.03	393.91	3502.03	273.971		3502.03	127.874	3502.03	-876.866		3502.03	-1258.88	3502.03	-338.017		3502.03	639.407	3502.03	1351.13		382.912	15.5577	127.844	114.889	300.808	551.534
3502.13	362.934	3502.13	31.344		3502.13	-8922.36	3502.13	-822.916		3502.13	-800.985	3502.13	-243.743		3502.13	682.188	3502.13	1656.39		382.965	12.7845	135.201	125.162	295.757	560.656
3502.23	421.835	3502.23	-9.60468		3502.23	-17305.3	3502.23	-800.387		3502.23	-405.163	3502.23	-81.9002		3502.23	908.187	3502.23	1780.4		383.018	15.9014	145.974	119.651	310.917	566.58
3502.33	440.371	3502.33	-15.0777		3502.33	-24677.5	3502.33	-753.52		3502.33	123.87	3502.33	60.9588		3502.33	1173.63	3502.33	2052.66		383.071	12.8014	137.123	122.234	316.054	567.387
3502.42	528.946	3502.42	-215.938		3502.42	-30651.4	3502.42	-521.849		3502.42	582.613	3502.42	38.1418		3502.42	1529.88	3502.42	2387.22		383.124	10.4911	130.747	125.954	305.011	566.085
3502.52	524.423	3502.52	-208.979		3502.52	-35037.9	3502.52	-441.192		3502.52	917.824	3502.52	-55.4924		3502.52	1830.19	3502.52	2677.27		383.177	13.3957	138	119.971	316.408	546.832
3502.62	450.869	3502.62	-63.9502		3502.62	-37728	3502.62	-419.437		3502.62	1278.98	3502.62	-140.577		3502.62	2010.99	3502.62	3022.31		383.229	14.2982	143.633	123.097	327.025	551.234
3502.72	299.314	3502.72	-43.0437		3502.72	-38685.8	3502.72	-366.257		3502.72	1586.71	3502.72	-232.392		3502.72	2322.72	3502.72	3511.16		383.282	11.9264	148.97	127.431	316.969	556.109
3502.82	392.478	3502.82	115.277		3502.82	-37898.9	3502.82	-62.2481		3502.82	1858.42	3502.82	-259.561		3502.82	2479.3	3502.82	3867.77		383.335	11.1782	144.58	124.898	321.484	552.961
3502.91	523.779	3502.91	329.737		3502.91	-35827.7	3502.91	134.287		3502.91	2116.45	3502.91	-201.865		3502.91	2734.03	3502.91	4102.41		383.388	13.4599	143.901	119.994	327.537	564.56
3503.01	549.149	3503.01	792.25		3503.01	-32741.9	3503.01	277.515		3503.01	2318.71	3503.01	-278.644		3503.01	3068.57	3503.01	4223.28		383.441	12.2313	143.225	125.646	317.366	571.593
3503.11	474.755	3503.11	914.091		3503.11	-29134.4	3503.11	396.928		3503.11	2358.09	3503.11	-334.853		3503.11	3205.13	3503.11	4579.61		383.494	8.23421	146.327	133.166	326.832	570.277
3503.21	518.257	3503.21	849.591		3503.21	-24916.6	3503.21	474.645		3503.21	2387.67	3503.21	-349.571		3503.21	3305.17	3503.21	4682.75		383.547	9.19248	151.087	128.003	331.634	566.135
3503.3	456.189	3503.3	627.425		3503.3	-20597.5	3503.3	556.863		3503.3	2232.45	3503.3	-315.885		3503.3	3330.51	3503.3	4787.26		383.6	16.6036	150.047	122.681	339.489	577.416
3503.4	391.622	3503.4	504.148		3503.4	-16342.6	3503.4	571.417		3503.4	1976.94	3503.4	-218.294		3503.4	3344.76	3503.4	5131.73		383.653	14.008	154.703	127.932	346.73	584.504
3503.5	318.652	3503.5	248.984		3503.5	-12551.4	3503.5	674.238		3503.5	1838.67	3503.5	-93.0809		3503.5	3422.74	3503.5	5363.59		383.706	11.1401	151.458	132.317	339.143	585.982
3503.6	208.468	3503.6	118.593		3503.6	-9200.71	3503.6	739.966		3503.6	1590.85	3503.6	34.6057		3503.6	3622.44	3503.6	5598.98		383.759	12	144.435	127.148	342.874	580.728
3503.7	-73.7879	3503.7	7.86541		3503.7	-6496.34	3503.7	539.38		3503.7	1248.61	3503.7	40.2822		3503.7	3817.65	3503.7	5696.56		383.812	14.001	149.961	131.151	350.765	585.542
3503.79	-283.769	3503.79	-156.571		3503.79	-4606.97	3503.79	448.575		3503.79	785.223	3503.79	208.531		3503.79	4029.83	3503.79	5993.19		383.865	16.6203	157.485	135.881	352.668	595.46
3503.89	-580.984	3503.89	-392.853		3503.89	-3247.42	3503.89	323.16		3503.89	324.827	3503.89	293.929		3503.89	4135.6	3503.89	6325.28		383.918	16.8828	149.45	127.284	354.759	592.105
3503.99	-785.742	3503.99	-687.185		3503.99	-2253.46	3503.99	181.38		3503.99	-129.105	3503.99	334.416		3503.99	4242.02	3503.99	6700.18		383.971	13.5319	154.647	126.15	356.917	600.08
3504.09	-857.674	3504.09	-907.408		3504.09	-1557.68	3504.09	44.2125		3504.09	-709.329	3504.09	450.503		3504.09	4357.91	3504.09	7133.11		384.024	12.4795	163.325	137.373	360.567	605.193
3504.18	-881.501	3504.18	-937.109		3504.18	-1110.99	3504.18	-153.552		3504.18	-1060.24	3504.18	611.074		3504.18	4480.19	3504.18	7407.95		384.077	9.56377	167.612	139.913	363.972	597.958
3504.28	-850.287	3504.28	-995.401		3504.28	-862.859	3504.28	-156.7		3504.28	-1532.64	3504.28	869.486		3504.28	4528.24	3504.28	7783.68		384.13	13.179	159.592	131.908	356.74	594.796
3504.38	-729.527	3504.38	-1040.95		3504.38	-676.78	3504.38	-183.097		3504.38	-1920.16	3504.38	920.972		3504.38	4683.49	3504.38	8090.85		384.183	17.4155	150.664	139.475	362.175	604.252
3504.48	-590.851	3504.48	-992.005		3504.48	-534.539	3504.48	-273.384		3504.48	-2314.14	3504.48	780.278		3504.48	4920.54	3504.48	8516.34		384.236	13.1033	160.562	141.31	356.773	604.104
3504.57	-563.59	3504.57	-960.001		3504.57	-670.009	3504.57	-144.792		3504.57	-2747.63	3504.57	774.452		3504.57	5143.57	3504.57	9166.95		384.289	11.4271	160.76	132.963	346.226	582.975
3504.67	-428.977	3504.67	-644.673		3504.67	-817.654	3504.67	-27.3393		3504.67	-3111.79	3504.67	675.308		3504.67	5407.7	3504.67	9864.78		384.342	12.7149	163.046	137.111	361.499	589.886
3504.77	-263.26	3504.77	-485.92		3504.77	-840.793	3504.77	29.2792		3504.77	-3642.99	3504.77	503.972		3504.77	5557.58	3504.77	10627.1		384.395	15.0125	159.984	142.117	369.318	617.32
3504.87	6.48908	3504.87	-316.009		3504.87	-820.684	3504.87	33.1605		3504.87	-4195.99	3504.87	375.923		3504.87	5824.59	3504.87	11433.2		384.448	12.8519	152.61	144.086	378.001	622.811
3504.97	83.6121	3504.97	-61.5883		3504.97	-989.914	3504.97	99.1197		3504.97	-4630.79	3504.97	73.1017		3504.97	6365.07	3504.97	12403.3		384.5	14.645	156.531	140.796	385.143	616.801
3505.06	273.336	3505.06	-2.9221		3505.06	-1258.39	3505.06	20.6058		3505.06	-5047.11	3505.06	-223.944		3505.06	6910.62	3505.06	13428.1		384.553	14.3053	157.494	137.723	374.563	628.075
3505.16	357.866	3505.16	-9.61514		3505.16	-1161.25	3505.16	-126.625		3505.16	-5519.63	3505.16	-447.902		3505.16	7633.92	3505.16	14334.9		384.606	11.3503	155.519	144.003	375.672	635.509
3505.26	418.501	3505.26	-160.554		3505.26	-1132.23	3505.26	-232.46		3505.26	-5844.68	3505.26	-615.234		3505.26	8339.62	3505.26	15554.7		384.659	11.8826	165.827	146.073	380.58	650.536
3505.36	448.328	3505.36	-210.554		3505.36	-1106.89	3505.36	-316.884		3505.36	-6211.89	3505.36	-789.127		3505.36	9050.14	3505.36	16818.1		384.712	10.252	177.857	139.18	381.68	648.051
3505.45	555.837	3505.45	-201.488		3505.45	-941.135	3505.45	-313.4		3505.45	-6545.86	3505.45	-841.363		3505.45	9894.68	3505.45	17882		384.765	7.2963	172.146	141.81	380.892	632.658
3505.55	516.32	3505.55	-19.522		3505.55	-762.57	3505.55	-382.659		3505.55	-6725.47	3505.55	-733.071		3505.55	10742.7	3505.55	19052.2		384.818	10.4386	159.116	143.19	393.481	634.132
3505.65	372.839	3505.65	197.35		3505.65	-827.67	3505.65	-518.803		3505.65	-7053.44	3505.65	-623.682		3505.65	11714.3	3505.65	20375.8		384.871	13.8226	149.875	138.839	398.853	636.459
3505.75	320.74	3505.75	165.205		3505.75	-866.984	3505.75	-526.924		3505.75	-7277.46	3505.75	-749.352		3505.75	12561.6	3505.75	21926.7		384.924	13.513	169.151	149.745	400.573	621.549
3505.85	227.725	3505.85	174.118		3505.85	-752.021	3505.85	-444.107		3505.85	-7443.53	3505.85	-752.379		3505.85	13441.6	3505.85	23459.4		384.977	11.337	179.45	152.293	381.902	629.499
3505.94	189.413	3505.94	142.391		3505.94	-588.855	3505.94	-614.944		3505.94	-7614.11	3505.94	-841.15		3505.94	14446.9	3505.94	25017.1		385.03	8.0074	162.858	148.205	379.794	606.827
3506.04	206.895	3506.04	182.914		3506.04	-493.662	3506.04	-594.293		3506.04	-7720.6	3506.04	-945.586		3506.04	15529.8	3506.04	26722.7		385.083	8.80976	169.26	143.678	392.165	617.727
3506.14	41.3755	3506.14	340.594		3506.14	-490.148	3506.14	-439.253		3506.14	-7735.28	3506.14	-716.345		3506.14	16867.3	3506.14	28353.9		385.136	12.1579	176.606	146.327	385.368	655.704
3506.24	-51.6351	3506.24	429.141		3506.24	-527.519	3506.24	-107.612		3506.24	-7568.04	3506.24	-538.123		3506.24	18297.7	3506.24	30349.8		385.189	14.0093	164.679	145.701	402.276	668.47
3506.33	-2.0185	3506.33	351.782		3506.33	-400.433	3506.33	176.61		3506.33	-7447.21	3506.33	-474.44		3506.33	19815.1	3506.33	32687.7		385.242	16.0564	172.465	149.842	409.302	656.609
3506.43	25.5476	3506.43	323.894		3506.43	-298.413	3506.43	284.616		3506.43	-7156.82	3506.43	-478.241		3506.43	21578.7	3506.43	35583.9		385.295	14.2924	175.008	150.987	410.846	654.953
3506.53	-39.0466	3506.53	524.985		3506.53	-329.526	3506.53	257.114		3506.53	-6732.76	3506.53	-368.749		3506.53	23444.9	3506.53	38801.2		385.348	10.5888	175.129	146.739	409.412	651.895
3506.63	64.7723	3506.63	681.243		3506.63	-160.418	3506.63	178.687		3506.63	-6406.14	3506.63	-352.7		3506.63	25552.9	3506.63	42295.4		385.401	9.81408	174.508	141.416	408.939	629.178
3506.73	300.987	3506.73	442.925		3506.73	-0.81002	3506.73	23.6234		3506.73	-5979.06	3506.73	-424.655		3506.73	27987.8	3506.73	46262.5		385.454	13.8655	179.065	140.721	415.819	642.153
3506.82	458.181	3506.82	462.139		3506.82	37.4986	3506.82	20.138		3506.82	-5649.61	3506.82	-576.42		3506.82	30816.6	3506.82	50565.6		385.507	15.4893	174.241	146.537	426.353	643.145
3506.92	524.969	3506.92	380.198		3506.92	35.6817	3506.92	17.6538		3506.92	-5404.2	3506.92	-430.437		3506.92	34154.6	3506.92	55571.8		385.559	16.1308	172.467	149.026	430.362	645.97
3507.02	783.908	3507.02	128.507		3507.02	9.53317	3507.02	-1.28406		3507.02	-5166.4	3507.02	-334.187		3507.02	37829.3	3507.02	61330.4		385.612	14.6825	174.254	152.547	435.188	653.961
3507.12	980.437	3507.12	-199.279		3507.12	239.632	3507.12	-95.7352		3507.12	-4889.07	3507.12	-250.427		3507.12	41674.4	3507.12	68017.1		385.665	16	165.836	148.402	438.425	653.172
3507.21	1395.07	3507.21	-341.1		3507.21	198.483	3507.21	-118.312		3507.21	-4598.81	3507.21	-149.232		3507.21	45916	3507.21	75698.2		385.718	15.084	168.745	154.807	421.156	647.577
3507.31	1628.67	3507.31	-278.611		3507.31	270.015	3507.31	-117.871		3507.31	-4166.06	3507.31	-209.269		3507.31	50781.4	3507.31	84217.5		385.771	14.7988	174.033	162.297	417.159	652.036
3507.41	1973.6	3507.41	-157.739		3507.41	471.846	3507.41	-5.21214		3507.41	-3791.63	3507.41	-124.063		3507.41	56460.4	3507.41	93769.1		385.824	13.9777	167.662	151.098	422.261	653.316
3507.51	2268.02	3507.51	-52.4367		3507.51	416.436	3507.51	31.9837		3507.51	-3461.59	3507.51	-22.9282		3507.51	62877.6	3507.51	104545		385.877	13.5889	180.634	154.117	436.63	661.592
3507.6	2374.22	3507.6	-109.742		3507.6	339.656	3507.6	21.0157		3507.6	-3120.28	3507.6	80.6183		3507.6	69896.8	3507.6	116462		385.93	15.1093	188.533	164.111	441.005	675.846
3507.7	2687	3507.7	-431.015		3507.7	449.847	3507.7	-16.0801		3507.7	-2776.49	3507.7	195.919		3507.7	77545.1	3507.7	129180		385.983	14.0955	190.065	156.296	439.344	665.419
3507.8	3524.04	3507.8	-523.434		3507.8	520.562	3507.8	-1.57075		3507.8	-2434.77	3507.8	350.826		3507.8	85725.6	3507.8	142611		386.036	13.3048	191.63	150.446	441.234	654.8
3507.9	4572.28	3507.9	-483.274		3507.9	720.347	3507.9	-129.79		3507.9	-2108.71	3507.9	355.487		3507.9	94178.3	3507.9	156656		386.089	14.4412	191.657	161.654	457.369	662.128
3508	5729.33	3508	-358.161		3508	849.072	3508	-11.8179		3508	-1852.07	3508	390.42		3508	102685	3508	170982		386.142	16.9662	194.752	167.457	461.339	672.401
3508.09	7176.1	3508.09	-104.938		3508.09	743.803	3508.09	-18.5113		3508.09	-1622.73	3508.09	298.644		3508.09	111249	3508.09	184923		386.195	14.4423	188.813	156.196	464.475	679.109
3508.19	9151.07	3508.19	-27.5118		3508.19	625.75	3508.19	-34.2471		3508.19	-1409.41	3508.19	358.609		3508.19	119057	3508.19	198051		386.248	14.33	182.027	157.229	471.337	676.566
3508.29	11374.1	3508.29	-30.555		3508.29	694.596	3508.29	27.5983		3508.29	-1130.73	3508.29	322.122		3508.29	125768	3508.29	209385		386.301	15.533	171.974	165	464.503	678.93
3508.39	13644.9	3508.39	89.5722		3508.39	748.404	3508.39	-119.914		3508.39	-950.019	3508.39	334.31		3508.39	131161	3508.39	217983		386.354	11.2973	186.8	148.529	461.721	646.401
3508.48	15781.6	3508.48	229.958		3508.48	706.171	3508.48	-410.602		3508.48	-738.315	3508.48	358.308		3508.48	134217	3508.48	223024		386.407	10.9615	192.385	167.36	466.96	646.715
3508.58	17850	3508.58	233.171		3508.58	520.558	3508.58	-444.083		3508.58	-594.361	3508.58	311.643		3508.58	134640	3508.58	223646		386.46	12.8271	199.306	171.047	466.258	677.369
3508.68	19703	3508.68	170.621		3508.68	189.008	3508.68	-486.901		3508.68	-427.368	3508.68	198.239		3508.68	132163	3508.68	219291		386.512	13.8869	190.149	162.665	466.043	663.25
3508.78	21038.2	3508.78	188.587		3508.78	-61.0112	3508.78	-413.732		3508.78	-295.929	3508.78	92.1242		3508.78	126236	3508.78	209376		386.565	14.6555	195.105	169.086	477.053	656.565
3508.88	21719.4	3508.88	-2.3376		3508.88	-109.624	3508.88	-407.09		3508.88	-135.235	3508.88	46.5889		3508.88	116602	3508.88	193819		386.618	16.759	192.505	163.995	475.997	665.319
3508.97	21821.1	3508.97	-300.185		3508.97	-188.049	3508.97	-409.295		3508.97	-64.2575	3508.97	28.386		3508.97	103512	3508.97	172535		386.671	16.4441	193.419	166.175	471.043	687.096
3509.07	21048.3	3509.07	-464.543		3509.07	-118.256	3509.07	-560.084		3509.07	63.8633	3509.07	-38.4345		3509.07	87197.5	3509.07	145491		386.724	11.7411	193.731	172.346	471.391	703.781
3509.17	19409.4	3509.17	-563.834		3509.17	-206.627	3509.17	-476.74		3509.17	-7.76741	3509.17	-202.385		3509.17	68206.4	3509.17	113548		386.777	10.1758	188.389	169.38	476.5	676.204
3509.27	16632	3509.27	-537.516		3509.27	-140.574	3509.27	-430.97		3509.27	-55.2012	3509.27	-131.613		3509.27	46819.3	3509.27	77659.1		386.83	12.4385	194.888	165.602	475.805	683.986
3509.36	13148.2	3509.36	-515.806		3509.36	-150.014	3509.36	-489.027		3509.36	-90.441	3509.36	22.6405		3509.36	23745.9	3509.36	39089.2		386.883	10.7742	194.599	174.589	474.725	712.471
3509.46	8998.66	3509.46	-624.388		3509.46	-308.798	3509.46	-580.579		3509.46	34.4248	3509.46	91.9993		3509.46	-228.186	3509.46	-885.581		386.936	12	196.666	175.245	481.168	711.382
3509.56	4337.72	3509.56	-703.306		3509.56	-188.666	3509.56	-561.302		3509.56	217.158	3509.56	82.0063		3509.56	-24306.4	3509.56	-40855.6		386.989	16.4158	199.983	155.612	510.28	699.636
3509.66	-325.954	3509.66	-848.172		3509.66	-99.7285	3509.66	-575.663		3509.66	452.14	3509.66	-136.616		3509.66	-47466.5	3509.66	-79294.5		387.042	20.181	205.891	167.745	510.107	694.197
3509.76	-4850.26	3509.76	-748.941		3509.76	25.7092	3509.76	-661.536		3509.76	523.04	3509.76	-296.029		3509.76	-69046.1	3509.76	-114949		387.095	13.9591	207.621	174.127	498.232	685.027
3509.85	-9173.65	3509.85	-503.769		3509.85	325.403	3509.85	-646.594		3509.85	652.006	3509.85	-326.451		3509.85	-88115.6	3509.85	-146531		387.148	12.5193	208.247	170.007	516.367	679.325
3509.95	-13054	3509.95	-226.343		3509.95	353.656	3509.95	-418.963		3509.95	805.735	3509.95	-339.436		3509.95	-104227	3509.95	-173257		387.201	12.2078	211.451	173.165	513.421	694.133
3510.05	-16341.6	3510.05	-41.3843		3510.05	299.422	3510.05	-375.606		3510.05	1038.84	3510.05	-378.814		3510.05	-116817	3510.05	-194328		387.254	14.5176	197.373	174.913	505.959	723.597
3510.15	-18809	3510.15	118.31		3510.15	383.96	3510.15	-221.146		3510.15	1167.53	3510.15	-311.412		3510.15	-125960	3510.15	-209640		387.287	11.9877	185.979	180.107	517.181	733.666
3510.24	-20556.6	3510.24	134.84		3510.24	445.408	3510.24	90.1697		3510.24	1380.37	3510.24	-237.665		3510.24	-131662	3510.24	-219260		387.34	12.01	195.836	162.191	534.85	675.785
3510.34	-21458.7	3510.34	303.622		3510.34	497.234	3510.34	79.4982		3510.34	1490.29	3510.34	-313.922		3510.34	-134143	3510.34	-223435		387.393	15.9218	209.756	184.111	502.721	681.587
3510.44	-21419.4	3510.44	339.321		3510.44	364.438	3510.44	-24.4949		3510.44	1652.39	3510.44	-365.364		3510.44	-133809	3510.44	-222414		387.446	15.93	199.866	184.039	494.409	681.486
3510.54	-20530.5	3510.54	328.509		3510.54	169.043	3510.54	18.2841		3510.54	1881.94	3510.54	-394.028		3510.54	-130991	3510.54	-217149		387.499	4.03221	183.679	166.166	547.551	671.454
3510.64	-19151.9	3510.64	346.217		3510.64	42.4759	3510.64	44.6489		3510.64	2023.8	3510.64	-516.898		3510.64	-125965	3510.64	-208576		387.553	14.0091	207.388	184.24	519.531	702.916
3510.73	-17458.4	3510.73	333.04		3510.73	104.195	3510.73	174.789		3510.73	2211.8	3510.73	-614.145		3510.73	-119435	3510.73	-197408		387.606	15.9146	211.5	176.378	527.17	716.402
3510.83	-15593.8	3510.83	122.498		3510.83	182.13	3510.83	129.185		3510.83	2405.36	3510.83	-573.978		3510.83	-111862	3510.83	-184442		387.659	13.799	197.709	168.364	556.145	702.765
3510.93	-13464.7	3510.93	-283.074		3510.93	298.327	3510.93	134.738		3510.93	2573.27	3510.93	-470.181		3510.93	-103426	3510.93	-170491		387.712	15.9593	199.632	190.199	526.849	728.477
3511.03	-11466.5	3511.03	-464.51		3511.03	432.421	3511.03	96.0124		3511.03	2792.33	3511.03	-468.06		3511.03	-94608.4	3511.03	-156351		387.765	19.719	197.259	195.828	505.213	702.894
3511.12	-9629.1	3511.12	-534.057		3511.12	452.129	3511.12	38.4842		3511.12	2976.97	3511.12	-543.863		3511.12	-86084.4	3511.12	-142119		387.818	19.7842	205.512	176.409	528.068	755.346
3511.22	-7884.66	3511.22	-550.359		3511.22	441.243	3511.22	4.96864		3511.22	3303.58	3511.22	-468.21		3511.22	-77951.1	3511.22	-128409		387.871	5.97849	215.048	194	554.599	698.545
3511.32	-6362.35	3511.32	-636.905		3511.32	462.826	3511.32	12.1942		3511.32	3688.04	3511.32	-407.494		3511.32	-70294.7	3511.32	-115575		387.924	19.6927	221.143	182.098	534.793	724.119
3511.42	-4953.28	3511.42	-651.558		3511.42	524.24	3511.42	100.176		3511.42	4111.91	3511.42	-464.436		3511.42	-63179.6	3511.42	-103852		387.977	17.8612	213.141	199.518	530.931	721.772
3511.52	-3714.55	3511.52	-643.862		3511.52	548.665	3511.52	80.2779		3511.52	4448.63	3511.52	-435.337		3511.52	-56720.4	3511.52	-93329.9		388.03	10.074	216.854	184.109	517.393	729.358
3511.61	-2777.58	3511.61	-790.321		3511.61	606.206	3511.61	-19.2841		3511.61	4859.93	3511.61	-328.765		3511.61	-50715.8	3511.61	-83874.2		388.083	12	224.271	203.743	525.124	741.607
3511.71	-2013.15	3511.71	-834.46		3511.71	820.387	3511.71	-155.88		3511.71	5177.93	3511.71	-153.438		3511.71	-45412.3	3511.71	-75531.9		388.136	14.0497	220.698	182.819	529.353	737.343
3511.81	-1476.54	3511.81	-846.004		3511.81	1026.34	3511.81	-193.154		3511.81	5608	3511.81	-184.054		3511.81	-40691.8	3511.81	-68001.8		388.189	17.6042	211.217	178.614	560.906	707.743
3511.91	-1073.45	3511.91	-908.447		3511.91	1004.45	3511.91	-235.351		3511.91	5907.4	3511.91	-216.551		3511.91	-36681.6	3511.91	-61475.6		388.242	13.8152	222.589	191.933	558.556	750.175
3512	-695.084	3512	-1206.51		3512	1110.75	3512	-258.512		3512	6111.65	3512	-272.165		3512	-33146.4	3512	-55716.6		388.295	15.8193	215.761	179.486	524.147	735.159
3512.1	-348.876	3512.1	-1312.08		3512.1	1164.39	3512.1	-189.965		3512.1	6312.57	3512.1	-251.719		3512.1	-30073	3512.1	-50715.1		388.348	13.839	216.709	194.096	546.248	747.837
3512.2	-190.117	3512.2	-1323.19		3512.2	1137.83	3512.2	-32.1409		3512.2	6620.41	3512.2	-74.991		3512.2	-27285.3	3512.2	-46274.1		388.401	13.8936	211.483	202.92	570.964	759.047
3512.3	92.6233	3512.3	-1225.36		3512.3	1144.81	3512.3	-106.886		3512.3	6849.41	3512.3	-26.0884		3512.3	-24963.6	3512.3	-42255.5		388.454	12.0797	226.362	190.616	559.947	764.487
3512.4	402.773	3512.4	-1217.71		3512.4	976.873	3512.4	-210.148		3512.4	7088.91	3512.4	-103.568		3512.4	-23003.6	3512.4	-38592.9		388.507	19.3713	212.909	181.141	559.928	728.544
3512.49	443.858	3512.49	-1036.06		3512.49	847.829	3512.49	-192.476		3512.49	7110.68	3512.49	40.4782		3512.49	-21228.7	3512.49	-35448.9		388.56	13.6734	218.213	181.581	563.045	732.803
3512.59	477.301	3512.59	-649.47		3512.59	665.348	3512.59	-53.4871		3512.59	7226.42	3512.59	118.762		3512.59	-19590.6	3512.59	-32791.6		388.613	9.893	233.663	181.267	562.496	738.558
3512.69	456.472	3512.69	-407.231		3512.69	476.531	3512.69	119.459		3512.69	7303.04	3512.69	-9.8053		3512.69	-18097.6	3512.69	-30236.7		388.666	10.257	216.945	193.106	572.753	716.659
3512.79	310.298	3512.79	-307.842		3512.79	273.998	3512.79	64.8055		3512.79	7322.57	3512.79	-31.3984		3512.79	-16771.6	3512.79	-27942.5		388.719	19.3902	202.63	199.013	573.637	766.863
3512.88	97.438	3512.88	-62.9277		3512.88	258.659	3512.88	24.1327		3512.88	7366.34	3512.88	-236.115		3512.88	-15437.5	3512.88	-25898.4		388.772	9.88132	231.539	197.696	546.645	739.09
3512.98	31.2588	3512.98	281.852		3512.98	259.773	3512.98	10.0373		3512.98	7256.16	3512.98	-493.271		3512.98	-14300	3512.98	-23797.5		388.825	13.8345	229.693	200.275	578.84	756.865
3513.08	-83.2234	3513.08	514.255		3513.08	299.849	3513.08	-85.9745		3513.08	7182.97	3513.08	-622.282		3513.08	-13348.7	3513.08	-21849.7		388.879	13.5613	220.75	202.483	579.868	764.563
3513.18	-83.1116	3513.18	549.323		3513.18	267.171	3513.18	172.871		3513.18	7112.19	3513.18	-617.826		3513.18	-12354.5	3513.18	-20343.1		388.932	8.19085	237.011	191.839	554.408	756.681
3513.27	-227.943	3513.27	577.601		3513.27	365.492	3513.27	361.489		3513.27	7097.55	3513.27	-667.249		3513.27	-11402	3513.27	-19005.4		388.985	11.8899	218.781	200.352	579.494	768.909
3513.37	-396.85	3513.37	641.629		3513.37	501.047	3513.37	456.836		3513.37	6928.86	3513.37	-645.351		3513.37	-10552.5	3513.37	-17857.5		389.038	11.8619	217.146	205.724	589.531	781.533
3513.47	-427.476	3513.47	505.82		3513.47	473.738	3513.47	367.486		3513.47	6585.61	3513.47	-674.721		3513.47	-9656.14	3513.47	-16898.5		389.091	14.994	212.968	195.38	562.536	766.345
3513.57	-449.657	3513.57	369.339		3513.57	551.901	3513.57	331.671		3513.57	6298.94	3513.57	-623.652		3513.57	-8941.61	3513.57	-15944.2		389.144	11.8381	224.433	186.335	573.041	791.05
3513.67	-493.937	3513.67	103.75		3513.67	637.661	3513.67	219.75		3513.67	6044.45	3513.67	-713.098		3513.67	-8390.55	3513.67	-14947.5		389.197	12	218.098	203.802	584.643	763.763
3513.76	-392.024	3513.76	-179.315		3513.76	621.227	3513.76	103.772		3513.76	5833.57	3513.76	-713.159		3513.76	-7956.29	3513.76	-14139.8		389.25	8.05774	221.291	187.421	560.04	753.831
3513.86	-42.3305	3513.86	-400.615		3513.86	538.813	3513.86	236.836		3513.86	5535.99	3513.86	-631.987		3513.86	-7643.17	3513.86	-13659.5		389.303	15.3696	229.682	200.856	569.521	747.775
3513.96	362.196	3513.96	-676.137		3513.96	555.42	3513.96	390.472		3513.96	5116.73	3513.96	-606.818		3513.96	-7268.1	3513.96	-13222.1		389.356	12.1994	226.485	197.814	560.322	777.318
3514.06	435.483	3514.06	-835.535		3514.06	554.213	3514.06	548.895		3514.06	4587.43	3514.06	-643.207		3514.06	-6906.51	3514.06	-12498.5		389.409	8.52795	222.709	204.022	557.412	815.381
3514.15	338.241	3514.15	-883.101		3514.15	444.896	3514.15	586.307		3514.15	4135.68	3514.15	-683.355		3514.15	-6440.22	3514.15	-11753.5		389.462	19.6285	233.825	201.007	597.42	782.038
3514.25	388.186	3514.25	-882.002		3514.25	480.044	3514.25	382.682		3514.25	3681.69	3514.25	-688.225		3514.25	-6039.28	3514.25	-11092.3		389.515	17.8268	234.856	217.117	602.936	811.431
3514.35	568.859	3514.35	-743.004		3514.35	449.662	3514.35	161.908		3514.35	3346.31	3514.35	-600.506		3514.35	-5596.73	3514.35	-10516.1		389.568	12.6384	228.16	232.579	617.75	789.28
3514.45	590.674	3514.45	-522.178		3514.45	416.892	3514.45	198.806		3514.45	2944.17	3514.45	-405.255		3514.45	-5307.73	3514.45	-9893.03		389.621	12.1442	245.802	201.556	600.809	770.961
3514.55	610.311	3514.55	-233.606		3514.55	335.653	3514.55	202.712		3514.55	2418.75	3514.55	-202.728		3514.55	-4988	3514.55	-9171.87		389.674	11.8522	245.227	214.222	614.071	780.198
3514.64	498.088	3514.64	-42.6191		3514.64	444.629	3514.64	172.631		3514.64	1859.81	3514.64	-133.983		3514.64	-4661.74	3514.64	-8647.71		389.727	11.6607	233.324	202.263	621.623	802.674
3514.74	397.845	3514.74	251.833		3514.74	657.323	3514.74	-42.3275		3514.74	1246.38	3514.74	-150.55		3514.74	-4527.28	3514.74	-8248.75		389.78	6.65254	224.495	221.619	629.85	802.293
3514.84	285.145	3514.84	552.14		3514.84	1002.16	3514.84	-266.388		3514.84	713.398	3514.84	-24.1008		3514.84	-4305.64	3514.84	-7696.55		389.833	16.9823	228.544	222.504	620.073	798.508
3514.94	251.231	3514.94	763.124		3514.94	1729.34	3514.94	-243.96		3514.94	410.089	3514.94	56.0142		3514.94	-4144.14	3514.94	-7070.87		389.886	13.1984	234.473	207.24	614.264	817.315
3515.03	30.4296	3515.03	971.792		3515.03	2793.05	3515.03	-236.071		3515.03	-89.73	3515.03	-31.481		3515.03	-4087.51	3515.03	-6595.9		389.939	13.5062	251.719	211.243	593.343	813.376
3515.13	-70.1881	3515.13	1145.46		3515.13	4372.06	3515.13	-2.73584		3515.13	-513.274	3515.13	-137.266		3515.13	-3914.44	3515.13	-6169.04		389.992	11.9562	237.414	205.803	619.699	831.229
3515.23	-216.58	3515.23	1239.93		3515.23	6563.74	3515.23	105.678		3515.23	-684.078	3515.23	-88.563		3515.23	-3785.75	3515.23	-5686.34		390.045	17.0296	246.011	237.182	610.914	797.458
3515.33	-430.352	3515.33	1325.98		3515.33	9333.33	3515.33	38.7078		3515.33	-827.755	3515.33	62.1833		3515.33	-3849.47	3515.33	-5337.64		390.098	12.2477	240.718	207.137	616.851	811.879
3515.43	-458.58	3515.43	1360.01		3515.43	12457	3515.43	-70.725		3515.43	-965.61	3515.43	93.633		3515.43	-3817.35	3515.43	-5088.74		390.151	12.2672	245.267	210.815	625.364	813.719
3515.52	-515.661	3515.52	1435.92		3515.52	16203.5	3515.52	30.9023		3515.52	-1116.48	3515.52	224.256		3515.52	-3602.06	3515.52	-4768.4		390.204	19.1535	252.444	213.07	622.694	830.047
3515.62	-458.584	3515.62	1409.69		3515.62	20409.2	3515.62	109.825		3515.62	-1319.61	3515.62	462.779		3515.62	-3409.93	3515.62	-4515.54		390.257	21.0398	256.117	232.99	611.806	827.052
3515.72	-149.829	3515.72	1320.6		3515.72	24665.7	3515.72	338.276		3515.72	-1483.06	3515.72	664.482		3515.72	-3373.5	3515.72	-4519.36		390.31	15.0457	240.081	222.682	645.464	826.014
3515.82	272.216	3515.82	1301.3		3515.82	28998.7	3515.82	616.087		3515.82	-1595.89	3515.82	648.139		3515.82	-3190.52	3515.82	-4477.73		390.363	17.1372	241.056	234.549	616.88	861.193
3515.91	439.578	3515.91	1174.21		3515.91	32955.3	3515.91	732.577		3515.91	-1555.12	3515.91	628.405		3515.91	-3069.93	3515.91	-4343.04		390.416	11.6281	261.086	220.712	631.905	806.448
3516.01	423.108	3516.01	1010.22		3516.01	36182.7	3516.01	805.293		3516.01	-1448.6	3516.01	536.629		3516.01	-2933.31	3516.01	-4092.89		390.469	10.8881	232.645	225.563	658.867	844.977
3516.11	439.934	3516.11	826.651		3516.11	38257.4	3516.11	635.168		3516.11	-1176.9	3516.11	378.557		3516.11	-2711.17	3516.11	-3907.06		390.522	14.3589	246.27	207.31	642.257	816.578
3516.21	638.882	3516.21	848.603		3516.21	39105.7	3516.21	465.319		3516.21	-906.493	3516.21	312.133		3516.21	-2519.81	3516.21	-3692.26		390.575	14.4447	230.836	229.048	652.537	830.389
3516.3	884.315	3516.3	688.809		3516.3	38249.9	3516.3	284.276		3516.3	-597.985	3516.3	179.281		3516.3	-2540.42	3516.3	-3387.73		390.628	10.4306	246.003	230.707	622.766	854.336
3516.4	762.847	3516.4	526.937		3516.4	35607.5	3516.4	85.627		3516.4	-189.768	3516.4	-3.65091		3516.4	-2555.69	3516.4	-2976.52		390.681	12.199	257.063	247.125	639.547	857.35
3516.5	588.566	3516.5	384.8		3516.5	31137.5	3516.5	-208.658		3516.5	310.963	3516.5	-78.4975		3516.5	-2229.08	3516.5	-2661.58		390.734	11.6581	233.817	232.461	650.642	852.822
3516.6	273.155	3516.6	266.563		3516.6	25072.9	3516.6	-295.142		3516.6	733.914	3516.6	-145.172		3516.6	-1958.69	3516.6	-2707.01		390.788	15.1379	259.186	230.586	658.501	847.322
3516.7	177.136	3516.7	301.025		3516.7	17524.8	3516.7	-369.76		3516.7	992.806	3516.7	-305.435		3516.7	-1767.96	3516.7	-2457.78		390.841	20.1709	269.73	235.416	667.554	877.761
3516.79	93.1502	3516.79	301.942		3516.79	9175.17	3516.79	-472.415		3516.79	1071.31	3516.79	-412.668		3516.79	-1453.36	3516.79	-2169.21		390.894	11.4514	259.495	221.566	671.696	863.786
3516.89	-63.9778	3516.89	434.506		3516.89	495.762	3516.89	-557.869		3516.89	1204.24	3516.89	-617.969		3516.89	-1419.22	3516.89	-2013.19		390.947	6.9133	247.549	226.57	670.296	849.89
3516.99	-26.031	3516.99	589.258		3516.99	-8276.59	3516.99	-616.056		3516.99	1435.53	3516.99	-861.799		3516.99	-1430.42	3516.99	-1665.88		391	20.6574	265.522	238.564	669.261	846.961
3517.09	120.976	3517.09	511.932		3517.09	-16535.6	3517.09	-709.108		3517.09	1538.94	3517.09	-1003.46		3517.09	-1256.31	3517.09	-1523.45		391.053	17.142	259.483	229.352	675.319	877.752
3517.18	108.184	3517.18	427.359		3517.18	-24055.7	3517.18	-909.077		3517.18	1656.53	3517.18	-904.778		3517.18	-1080.2	3517.18	-1327.78		391.106	16.6924	246.498	237.136	677.208	870.695
3517.28	64.8036	3517.28	254.739		3517.28	-30062	3517.28	-1117.04		3517.28	1659.99	3517.28	-698.961		3517.28	-949.063	3517.28	-1188.77		391.159	20.1651	250.538	234.191	642.993	862.766
3517.38	-73.8562	3517.38	205.315		3517.38	-34472.3	3517.38	-1216.29		3517.38	1501.69	3517.38	-703.147		3517.38	-707.431	3517.38	-1015.2		391.212	15.7788	245.532	220.541	669.483	864.132
3517.48	-233.291	3517.48	219.109		3517.48	-37171	3517.48	-1165.7		3517.48	1491.61	3517.48	-616.449		3517.48	-452.077	3517.48	-930.879		391.265	15.0946	256.61	240.98	649.501	871.266
3517.58	-226.607	3517.58	155.971		3517.58	-38137	3517.58	-1149.98		3517.58	1393.72	3517.58	-476.508		3517.58	-490.414	3517.58	-1037.55		391.318	15.236	273.542	237.848	671.457	890.572
3517.67	-133.415	3517.67	7.97819		3517.67	-37618	3517.67	-1001.78		3517.67	1059.74	3517.67	-432.309		3517.67	-488.144	3517.67	-1030.23		391.371	13.4594	267.183	235.316	673.751	867.17
3517.77	-47.4794	3517.77	-108.264		3517.77	-35756.8	3517.77	-963.364		3517.77	646.444	3517.77	-370.428		3517.77	-461.814	3517.77	-981.401		391.424	10.701	279.987	232.544	693.147	892.038
3517.87	-82.1145	3517.87	-311.594		3517.87	-32731.9	3517.87	-995.614		3517.87	201.69	3517.87	-101.558		3517.87	-569.708	3517.87	-963.331		391.477	11.4542	248.454	241.09	678.679	872.814
3517.97	85.139	3517.97	-608.512		3517.97	-28986.1	3517.97	-1019.75		3517.97	-220.897	3517.97	34.6704		3517.97	-528.091	3517.97	-837.837		391.53	12.9543	270.277	232.577	680.23	880.766
3518.06	217.528	3518.06	-899.222		3518.06	-24893.7	3518.06	-1187.77		3518.06	-767.089	3518.06	79.5265		3518.06	-467.005	3518.06	-549.697		391.583	13.7479	242.616	236.851	665.353	897.816
3518.16	250.827	3518.16	-937.707		3518.16	-20770.6	3518.16	-1167.66		3518.16	-1388.86	3518.16	224.287		3518.16	-545.669	3518.16	-430.069		391.636	14.2432	272.767	243.377	694.905	871.889
3518.26	183.315	3518.26	-948.929		3518.26	-16910.3	3518.26	-1232.8		3518.26	-1959.06	3518.26	363.489		3518.26	-485.101	3518.26	-364.196		391.689	18.5981	251.446	243.621	698.212	882.716
3518.36	-70.0065	3518.36	-834.577		3518.36	-13455.3	3518.36	-1355.79		3518.36	-2592.26	3518.36	460.358		3518.36	-314.282	3518.36	-195.864		391.742	10.7434	267.161	238.87	683.706	873.987
3518.46	-293.954	3518.46	-690.399		3518.46	-10483.2	3518.46	-1111.37		3518.46	-3126.07	3518.46	534.532		3518.46	-219.119	3518.46	-50.9345		391.795	14.3405	277.647	243.793	694.166	877.333
3518.55	-348.477	3518.55	-635.584		3518.55	-7969.04	3518.55	-812.881		3518.55	-3690.18	3518.55	731.828		3518.55	-140.737	3518.55	54.6705		391.848	17.4033	253.912	259.519	695.222	864.681
3518.65	-186.061	3518.65	-472.158		3518.65	-5924.6	3518.65	-810.536		3518.65	-4260.46	3518.65	794.322		3518.65	-83.1301	3518.65	395.754		391.901	17.3035	262.013	245.617	676.662	904.971
3518.75	-49.1803	3518.75	-407.963		3518.75	-4367.55	3518.75	-972.514		3518.75	-4796.65	3518.75	720.21		3518.75	-140.67	3518.75	576.744		391.954	11.4747	258.879	244.792	696.996	890.407
3518.85	64.5622	3518.85	-329.459		3518.85	-3245.79	3518.85	-870.176		3518.85	-5465.66	3518.85	604.201		3518.85	-247.097	3518.85	750.294		392.007	16.8005	259.882	258.351	715.404	907.993
3518.94	101.594	3518.94	-247.066		3518.94	-2649.65	3518.94	-745.19		3518.94	-6145.9	3518.94	470.333		3518.94	-120.974	3518.94	913.638		392.06	12.9202	265.345	248.557	709.268	859.817
3519.04	177.656	3519.04	-216.338		3519.04	-2344.5	3519.04	-739.747		3519.04	-6768.73	3519.04	224.772		3519.04	48.2921	3519.04	1009.26		392.113	18.6081	259.945	258.445	702.053	882.948
3519.14	213.449	3519.14	-134.802		3519.14	-2306.14	3519.14	-716.364		3519.14	-7314.13	3519.14	140.808		3519.14	232.824	3519.14	1347.07		392.166	10.2037	272	251.431	721.157	906.226
3519.24	218.968	3519.24	-97.2176		3519.24	-2123.17	3519.24	-634.061		3519.24	-7607.73	3519.24	179.422		3519.24	247.751	3519.24	1475.14		392.219	11.3604	271.275	239.655	714.129	899.44
3519.34	191.283	3519.34	77.2943		3519.34	-2077.61	3519.34	-602.379		3519.34	-7852.67	3519.34	208.619		3519.34	304.601	3519.34	1713.96		392.272	13.4139	266.76	241.541	668.771	906.279
3519.43	318.749	3519.43	184.499		3519.43	-2170.95	3519.43	-394.803		3519.43	-8224.67	3519.43	243.969		3519.43	228.567	3519.43	1913.11		392.325	8.48643	275.998	240.284	690.653	902.321
3519.53	436.845	3519.53	46.1031		3519.53	-2137.38	3519.53	-169.577		3519.53	-8603.69	3519.53	306.052		3519.53	281.566	3519.53	2057.6		392.378	9.20663	269.972	260.875	715.934	890.155
3519.63	484.844	3519.63	-180.778		3519.63	-2024.35	3519.63	38.6584		3519.63	-8786.92	3519.63	239.672		3519.63	411.863	3519.63	2106.58		392.431	14.1104	290.322	251.556	677.898	908.316
3519.73	418.491	3519.73	-421.522		3519.73	-1843.75	3519.73	186.915		3519.73	-8855.01	3519.73	149.377		3519.73	624.58	3519.73	2251.64		392.484	14.7722	270.239	237.135	718.174	900.659
3519.82	449.655	3519.82	-668.645		3519.82	-1410.55	3519.82	579.944		3519.82	-8731.66	3519.82	80.5483		3519.82	891.797	3519.82	2484.38		392.537	15.5442	280.876	252.364	735.247	936.227
3519.92	629.631	3519.92	-736.609		3519.92	-1214.64	3519.92	992.911		3519.92	-8651.25	3519.92	85.2225		3519.92	1127.53	3519.92	2690.39		392.59	12.2315	301.913	237.84	730.919	933.261
3520.02	629.798	3520.02	-727.12		3520.02	-1196.78	3520.02	1103.11		3520.02	-8586.44	3520.02	92.3661		3520.02	1522.65	3520.02	2874.1		392.643	15.1946	280.882	229.465	716.983	902.425
3520.12	303.932	3520.12	-511.233		3520.12	-1018.15	3520.12	1296.64		3520.12	-8293.13	3520.12	122.394		3520.12	1826.73	3520.12	3028.84		392.696	13.5934	270.164	263.563	708.549	920.593
3520.22	-44.9761	3520.22	-289.832		3520.22	-701.96	3520.22	1283.56		3520.22	-7964.58	3520.22	108.274		3520.22	2216.58	3520.22	3315.69		392.749	13.3003	299.078	271.717	711.669	928.959
3520.31	-172.302	3520.31	-171.422		3520.31	-376.682	3520.31	1291.19		3520.31	-7779.84	3520.31	76.9953		3520.31	2549.94	3520.31	3818.17		392.802	10	286.009	255.937	754.204	931.958
3520.41	-329.783	3520.41	-112.82		3520.41	-23.31	3520.41	1270.46		3520.41	-7422.58	3520.41	92.6335		3520.41	2822.94	3520.41	4279.76		392.855	9.70672	289.355	261.928	724.541	940.966
3520.51	-418.656	3520.51	-243.951		3520.51	246.72	3520.51	1135.5		3520.51	-6923.11	3520.51	298.639		3520.51	3103.97	3520.51	4640.03		392.908	13.324	295.28	259.698	721.69	940.757
3520.61	-442.017	3520.61	-106.969		3520.61	448.203	3520.61	871.976		3520.61	-6663.57	3520.61	304.351		3520.61	3352.41	3520.61	4944.37		392.961	13.5739	286.876	261.405	734.317	955.572
3520.7	-477.057	3520.7	-41.1297		3520.7	639.536	3520.7	697.141		3520.7	-6391.56	3520.7	222.757		3520.7	3519.63	3520.7	5175.15		393.014	12	271.009	268.037	712.219	950.502
3520.8	-639.348	3520.8	56.4983		3520.8	852.454	3520.8	681.611		3520.8	-5858.67	3520.8	252.612		3520.8	3527.45	3520.8	5352.3		393.067	13.5661	276.252	267.711	730.083	942.452
3520.9	-841.229	3520.9	176.296		3520.9	792.382	3520.9	583.155		3520.9	-5456.44	3520.9	411.021		3520.9	3593.54	3520.9	5553.37		393.12	15.1245	270.356	261.75	717.51	943.708
3521	-798.327	3521	281.2		3521	564.208	3521	539.848		3521	-5138.59	3521	309.688		3521	3669.91	3521	5773.6		393.173	11.6947	286.285	259.052	737.776	952.048
3521.09	-751.268	3521.09	363.314		3521.09	429.612	3521.09	341.815		3521.09	-4755.35	3521.09	215.067		3521.09	3918.85	3521.09	6086.4		393.226	17.7724	284.946	258.071	729.788	966.502
3521.19	-757.758	3521.19	483.844		3521.19	308.133	3521.19	62.0448		3521.19	-4583.55	3521.19	105.036		3521.19	3908.72	3521.19	6291.57		393.279	13.1012	305.45	257.696	757.115	944.855
3521.29	-488.665	3521.29	425.182		3521.29	296.755	3521.29	-183.994		3521.29	-4270.23	3521.29	133.677		3521.29	3903.47	3521.29	6701.8		393.332	13.0934	292.364	266.346	750.21	973.96
3521.39	-215.936	3521.39	266.507		3521.39	188.366	3521.39	-369.416		3521.39	-3958.12	3521.39	183.644		3521.39	3898.12	3521.39	6881.1		393.385	9.08292	302.76	276.931	751.337	948.6
3521.49	-133.026	3521.49	68.0099		3521.49	122.956	3521.49	-520.683		3521.49	-3699.2	3521.49	236.165		3521.49	3963.18	3521.49	7104.87		393.438	14.6296	290.759	268.646	743.995	967.597
3521.58	-264.294	3521.58	-181.155		3521.58	173.027	3521.58	-498.569		3521.58	-3454.72	3521.58	347.751		3521.58	4030.75	3521.58	7371.25		393.491	10.5943	307.164	259.646	743.606	969.683
3521.68	-458.988	3521.68	-333.347		3521.68	295.491	3521.68	-456.809		3521.68	-3230.92	3521.68	268.734		3521.68	4162.41	3521.68	7893.14		393.544	12.168	276.186	264.486	748.946	976.459
3521.78	-292.585	3521.78	-341.634		3521.78	361.708	3521.78	-349.113		3521.78	-3150.98	3521.78	132.479		3521.78	4299.49	3521.78	8290.3		393.597	21.6362	298.682	271.661	762.031	955.438
3521.88	20.628	3521.88	-169.489		3521.88	249.118	3521.88	-549.162		3521.88	-3049.69	3521.88	131.248		3521.88	4546.79	3521.88	8737.18		393.65	17.0467	304.171	268.606	763.674	975.697
3521.97	-37.806	3521.97	-188.649		3521.97	234.434	3521.97	-942.341		3521.97	-2867.07	3521.97	187.279		3521.97	5088.28	3521.97	9257.01		393.703	17.0389	281.677	277.208	768.209	962.255
3522.07	-42.9391	3522.07	-80.3333		3522.07	296.339	3522.07	-1141.77		3522.07	-2698.58	3522.07	302.032		3522.07	5601.41	3522.07	9885.74		393.756	16.7054	289.923	278.556	739.247	1003.08
3522.17	204.579	3522.17	90.9939		3522.17	364.978	3522.17	-1159.86		3522.17	-2444.63	3522.17	425.376		3522.17	6183.65	3522.17	10595.9		393.809	14.1665	299.882	259.289	782.839	971.823
3522.27	446.875	3522.27	166.285		3522.27	487.421	3522.27	-972.953		3522.27	-2199.3	3522.27	604.392		3522.27	6923.81	3522.27	11364.1		393.862	12.6552	299.678	291.289	756.761	996.956
3522.37	462.48	3522.37	290.775		3522.37	476.278	3522.37	-1024.37		3522.37	-2008.42	3522.37	702.967		3522.37	7499.9	3522.37	12148.4		393.915	13.6688	302.953	261.035	750.95	1017.95
3522.46	503.048	3522.46	239.821		3522.46	424.052	3522.46	-891.31		3522.46	-1782.05	3522.46	664.081		3522.46	8097.09	3522.46	13019.8		393.968	16.8328	305.164	285.007	776.498	989.669
3522.56	606.86	3522.56	271.568		3522.56	475.789	3522.56	-854.72		3522.56	-1594.42	3522.56	492.446		3522.56	8852.67	3522.56	13860.5		394.021	16.9922	283.94	285.857	744.264	1008.42
3522.66	596.244	3522.66	208.629		3522.66	580.62	3522.66	-665.975		3522.66	-1480.54	3522.66	324.407		3522.66	9501.35	3522.66	14801.3		394.074	14	292.339	270.303	797.066	1011.02
3522.76	583.728	3522.76	-46.6867		3522.76	750.27	3522.76	-422.191		3522.76	-1182.19	3522.76	245.937		3522.76	10067.5	3522.76	15788.6		394.127	16.1641	301.01	286.924	783.791	1004.7
3522.85	629.325	3522.85	-211.041		3522.85	638.279	3522.85	-152.628		3522.85	-1110.83	3522.85	272.5		3522.85	10809.3	3522.85	16961.1		394.18	15.1577	312.318	270.84	773.969	988.786
3522.95	661.316	3522.95	-210.468		3522.95	422.27	3522.95	81.9543		3522.95	-1052.79	3522.95	118.213		3522.95	11658.2	3522.95	18120.6		394.233	10.6825	315.245	279.047	778.154	999.974
3523.05	627.626	3523.05	-212.705		3523.05	348.691	3523.05	-32.7401		3523.05	-738.868	3523.05	100.813		3523.05	12613.9	3523.05	19490.3		394.286	15.8194	316.425	273.414	807.933	1005.71
3523.15	642.792	3523.15	-271.836		3523.15	258.614	3523.15	-120.038		3523.15	-473.571	3523.15	203.882		3523.15	13317.9	3523.15	20985.3		394.339	16.7837	318.548	278.974	778.856	1016.03
3523.25	801.632	3523.25	-469.617		3523.25	264.11	3523.25	-96.4681		3523.25	-364.001	3523.25	234.792		3523.25	14262.9	3523.25	22576.7		394.392	13.0381	303.377	284.905	805.356	1017.57
3523.34	850.456	3523.34	-599.86		3523.34	65.2112	3523.34	-145.146		3523.34	-294.957	3523.34	39.3777		3523.34	15398	3523.34	24136.9		394.445	11.7923	325.622	291.311	790.729	1003.45
3523.44	803.917	3523.44	-614.893		3523.44	-56.274	3523.44	-219.785		3523.44	-101.119	3523.44	-11.7601		3523.44	16360.4	3523.44	26177.7		394.498	14.1897	310.938	279.231	766.631	1013.7
3523.54	665.751	3523.54	-622.605		3523.54	2.63249	3523.54	-147.523		3523.54	-93.0329	3523.54	-60.2072		3523.54	17507.4	3523.54	28321		394.551	21.6897	318.738	276.781	810.832	1018.56
3523.64	572.213	3523.64	-578.979		3523.64	32.9624	3523.64	-323.468		3523.64	175.402	3523.64	77.3315		3523.64	18891.6	3523.64	30617.6		394.604	18.4825	305.628	293.87	777.251	1025.68
3523.73	757.159	3523.73	-528.071		3523.73	-40.5037	3523.73	-490.054		3523.73	421.308	3523.73	-7.07873		3523.73	20454.8	3523.73	33102.4		394.657	15.4877	304.715	285.791	788.905	1038.53
3523.83	968.376	3523.83	-425.255		3523.83	-241.133	3523.83	-625.227		3523.83	522.249	3523.83	-135.759		3523.83	22199.7	3523.83	35829		394.71	14.1798	294.811	293.212	783.689	1020.21
3523.93	974.059	3523.93	-367.004		3523.93	-346.812	3523.93	-676.198		3523.93	605.175	3523.93	-182.084		3523.93	24202.6	3523.93	38914.3		394.763	16.2803	302.195	288.623	795.201	1040.83
3524.03	1153.06	3524.03	-289.603		3524.03	-531.596	3524.03	-739.157		3524.03	805.435	3524.03	-251.134		3524.03	26397.8	3524.03	42554.3		394.816	12.2034	306.707	293.374	790.081	1020.03
3524.13	1134.33	3524.13	-238.775		3524.13	-537.006	3524.13	-751.854		3524.13	895.521	3524.13	-207.458		3524.13	28811.2	3524.13	46623.6		394.869	15.2348	315.133	293.051	786.003	1021.47
3524.22	903.937	3524.22	-352.488		3524.22	-448.802	3524.22	-788.042		3524.22	973.167	3524.22	-100.741		3524.22	31641.1	3524.22	51173.9		394.922	14.4707	315.803	277.753	774.655	1046.54
3524.32	787.597	3524.32	-346.556		3524.32	-546.061	3524.32	-947.419		3524.32	1005.79	3524.32	-18.6299		3524.32	34672.8	3524.32	56536.8		394.975	10.9371	319.436	294.793	791.976	1036.58
3524.42	679.044	3524.42	-457.37		3524.42	-387.332	3524.42	-777.959		3524.42	1332.86	3524.42	25.3369		3524.42	38214.8	3524.42	62599.8		395.028	14.729	314.728	300.889	796.856	1031.61
3524.52	707.813	3524.52	-604.004		3524.52	-160.857	3524.52	-592.166		3524.52	1841.15	3524.52	106.449		3524.52	42427.5	3524.52	69454.1		395.081	16.2154	312.947	299.49	814.075	1037.26
3524.61	819.201	3524.61	-653.416		3524.61	-78.3901	3524.61	-402.034		3524.61	2175.23	3524.61	32.5118		3524.61	46957.6	3524.61	77346.4		395.134	14.5856	337.085	306.329	827.928	1043.36
3524.71	1119.03	3524.71	-785.644		3524.71	-1.77276	3524.71	-197.083		3524.71	2243.32	3524.71	-204.303		3524.71	52153.6	3524.71	86214.1		395.187	12.1373	326.732	293.421	822.046	1034.38
3524.81	1692.21	3524.81	-667.306		3524.81	-187.947	3524.81	-6.96467		3524.81	2320.92	3524.81	-442.705		3524.81	58167.4	3524.81	96322.7		395.24	10.2265	323.164	295.494	791.387	1045.88
3524.91	2170.98	3524.91	-480.87		3524.91	-259.084	3524.91	185.435		3524.91	2491.41	3524.91	-607.22		3524.91	64896.7	3524.91	107474		395.293	15.0308	330.163	286.041	784.144	1067.48
3525	2619.4	3525	-416.5		3525	-206.391	3525	223.721		3525	2685.98	3525	-585.223		3525	72207.9	3525	119741		395.346	11.6269	330.742	312.395	806.708	1050.29
3525.1	3545.62	3525.1	-468.587		3525.1	9.80854	3525.1	300.891		3525.1	2900.62	3525.1	-494.63		3525.1	80048.2	3525.1	132943		395.399	7.58449	314.3	300.588	791.71	1045.32
3525.2	4654.2	3525.2	-528.809		3525.2	16.3066	3525.2	434.89		3525.2	3183	3525.2	-494.249		3525.2	88498.1	3525.2	146756		395.452	9.59363	317.475	297.45	775.781	1057.95
3525.3	5999.24	3525.3	-491.88		3525.3	-75.1449	3525.3	337.152		3525.3	3502.87	3525.3	-483.898		3525.3	97040.4	3525.3	160972		395.505	10.8483	327.385	279.802	807.747	1035.73
3525.4	7672.41	3525.4	-252.248		3525.4	-115.465	3525.4	259.035		3525.4	3784.31	3525.4	-343.727		3525.4	105395	3525.4	175256		395.558	14.388	318.777	292.885	825.257	1050.28
3525.49	9522.27	3525.49	-158.642		3525.49	-182.869	3525.49	445.778		3525.49	3954.35	3525.49	-309.649		3525.49	113622	3525.49	188654		395.611	9.13987	299.071	299.04	804.828	1031.21
3525.59	11524.3	3525.59	-212.698		3525.59	-354.198	3525.59	282.618		3525.59	4225.16	3525.59	-224.488		3525.59	121193	3525.59	200740		395.664	14.7305	330.926	304.925	815.932	1039.41
3525.69	13732.1	3525.69	-123.5		3525.69	-376.379	3525.69	110.723		3525.69	4450.56	3525.69	-101.714		3525.69	127430	3525.69	210691		395.717	11.8638	320.71	313.956	811.722	1058.7
3525.79	15929.1	3525.79	-13.8567		3525.79	-550.1	3525.79	0.47174		3525.79	4809.34	3525.79	-47.0772		3525.79	131753	3525.79	217584		395.77	16.071	332.306	308.219	838.43	1032.57
3525.88	17976.5	3525.88	82.1485		3525.88	-504.655	3525.88	-223.812		3525.88	5087.76	3525.88	114.329		3525.88	133893	3525.88	220730		395.823	14.9526	312.609	311.977	853.206	1039.22
3525.98	19747.9	3525.98	32.2041		3525.98	-469.659	3525.98	-485.598		3525.98	5428.14	3525.98	206.3		3525.98	133071	3525.98	219331		395.876	13.8782	319.08	294.283	837.928	1062.17
3526.08	20932.1	3526.08	-73.6132		3526.08	-304.147	3526.08	-767.25		3526.08	5601.83	3526.08	147.538		3526.08	128982	3526.08	212762		395.929	12.1259	333.63	303.858	850.75	1052.38
3526.18	21534.8	3526.18	-62.1774		3526.18	-183.663	3526.18	-858.306		3526.18	5712.78	3526.18	216.232		3526.18	121484	3526.18	200483		395.982	14.8336	343.453	329.149	858.147	1051.16
3526.28	21402.1	3526.28	8.344		3526.28	-55.0624	3526.28	-1046.43		3526.28	5992.99	3526.28	295.336		3526.28	110594	3526.28	182551		396.035	11.4824	324.32	321.546	809.33	1055.6
3526.37	20660.6	3526.37	-16.793		3526.37	104.921	3526.37	-1081.32		3526.37	6261.12	3526.37	390.975		3526.37	96365	3526.37	159063		396.088	18.5834	328.126	318.674	814.448	1083.69
3526.47	19044.7	3526.47	-26.6625		3526.47	215.742	3526.47	-1154.15		3526.47	6448.57	3526.47	510.984		3526.47	78986.6	3526.47	130410		396.141	12.4323	332.068	318.1	833.562	1045.37
3526.57	16549.2	3526.57	33.3718		3526.57	239.857	3526.57	-1162.5		3526.57	6607.93	3526.57	569.686		3526.57	58813.5	3526.57	97150.2		396.193	12.9181	341.408	315.665	849.292	1078.81
3526.67	13397.3	3526.67	-7.67627		3526.67	319.124	3526.67	-1081.55		3526.67	6727.27	3526.67	735.773		3526.67	36782.6	3526.67	60525.4		396.246	11.485	331.105	311.711	853.963	1067.18
3526.76	9545.62	3526.76	-32.7632		3526.76	330.056	3526.76	-847.826		3526.76	6995.21	3526.76	750.624		3526.76	13515.1	3526.76	21982.6		396.299	14.5009	333.693	310.289	830.079	1097.3
3526.86	4807.26	3526.86	-50.2353		3526.86	493.613	3526.86	-438.433		3526.86	7030.99	3526.86	777.05		3526.86	-10402.9	3526.86	-17409.7		396.352	7.11494	338.893	296.499	858.924	1054.78
3526.96	32.8133	3526.96	-149.171		3526.96	408.912	3526.96	-129.117		3526.96	6768.82	3526.96	712.087		3526.96	-33947.3	3526.96	-56147.7		396.405	19.8765	327.955	310.496	801.258	1078.85
3527.06	-4457.12	3527.06	-227.508		3527.06	367.766	3527.06	81.0445		3527.06	6468.35	3527.06	561.621		3527.06	-56144.2	3527.06	-92964		396.458	11.6501	343.56	329.4	848.395	1073.68
3527.16	-8916.44	3527.16	-216.606		3527.16	212.448	3527.16	291.552		3527.16	6204.61	3527.16	525.274		3527.16	-76484.9	3527.16	-126687		396.511	12.801	334.142	329.504	854.758	1072.86
3527.25	-12771.7	3527.25	-221.665		3527.25	79.1549	3527.25	243.275		3527.25	5933.22	3527.25	577.511		3527.25	-94182.1	3527.25	-155962		396.564	15.6418	330.259	314.432	841.352	1069.18
3527.35	-15853.2	3527.35	-113.875		3527.35	-1.77686	3527.35	280.248		3527.35	5575.44	3527.35	659.74		3527.35	-108809	3527.35	-180198		396.617	14.4765	345.255	314.502	835.414	1057.93
3527.45	-18366.4	3527.45	-266.523		3527.45	-0.57542	3527.45	554.351		3527.45	5197.35	3527.45	692.798		3527.45	-119931	3527.45	-198748		396.67	11.5972	346.789	311.969	852.635	1080.17
3527.55	-20202.4	3527.55	-251.037		3527.55	-57.7074	3527.55	532.949		3527.55	4761.54	3527.55	618.877		3527.55	-127615	3527.55	-211474		396.723	13.893	341.615	313.371	859.224	1072.63
3527.64	-21300.4	3527.64	-14.8992		3527.64	-114.382	3527.64	449.508		3527.64	4271.45	3527.64	517.411		3527.64	-131928	3527.64	-218800		396.776	12.9133	352.022	313.851	857.673	1089.27
3527.74	-21258.5	3527.74	18.4741		3527.74	-355.858	3527.74	495.433		3527.74	3782.61	3527.74	363.66		3527.74	-133080	3527.74	-220881		396.829	17.6663	352.813	321.726	857.526	1065.83
3527.84	-20586.9	3527.84	193.622		3527.84	-363.127	3527.84	371.958		3527.84	3237.85	3527.84	347.169		3527.84	-131353	3527.84	-218389		396.882	12.1655	341.103	333.742	864.652	1089.64
3527.94	-19438.6	3527.94	83.6637		3527.94	-291.894	3527.94	210.665		3527.94	2736.14	3527.94	403.506		3527.94	-127579	3527.94	-211918		396.935	11.7866	330.129	325.389	874.373	1079.5
3528.04	-17804.8	3528.04	-52.6769		3528.04	-220.221	3528.04	83.4681		3528.04	2197.65	3528.04	325.85		3528.04	-121872	3528.04	-202262		396.988	15.7396	340.318	331.271	873.15	1077.45
3528.13	-15867.1	3528.13	-62.368		3528.13	-156.716	3528.13	117.921		3528.13	1731.42	3528.13	210.509		3528.13	-114820	3528.13	-190530		397.041	16.3254	329.802	329.898	879.475	1077.76
3528.23	-13934.6	3528.23	-96.5197		3528.23	-121.385	3528.23	-88.509		3528.23	1005.81	3528.23	131.278		3528.23	-106721	3528.23	-177397		397.094	12.2282	327.994	324.293	884.577	1077.57
3528.33	-11737.9	3528.33	-218.042		3528.33	-41.3019	3528.33	-182.323		3528.33	227.796	3528.33	-36.5881		3528.33	-98252.2	3528.33	-163480		397.147	12.9115	324.498	321.858	871.249	1086.39
3528.43	-9698.28	3528.43	-216.172		3528.43	28.5968	3528.43	-318.71		3528.43	-531.339	3528.43	-151.416		3528.43	-89669.6	3528.43	-149491		397.2	18.0268	328.928	328.78	873.547	1081.14
3528.52	-7876.82	3528.52	-268.108		3528.52	159.425	3528.52	-437.967		3528.52	-1163.01	3528.52	-131.893		3528.52	-81258	3528.52	-135804		397.253	14.0848	344.28	343.336	863.762	1103.48
3528.62	-6247.84	3528.62	-464.558		3528.62	267.439	3528.62	-494.3		3528.62	-1653.48	3528.62	-263.386		3528.62	-73200.9	3528.62	-122526		397.306	12.6624	336.6	325.342	893.623	1084.99
3528.72	-4860.17	3528.72	-412.088		3528.72	456.127	3528.72	-317.757		3528.72	-2301.84	3528.72	-282.6		3528.72	-65889.7	3528.72	-110231		397.359	13.6658	338.946	327.563	899.825	1100.34
3528.82	-3790.42	3528.82	-289.64		3528.82	489.595	3528.82	-241.904		3528.82	-2881.67	3528.82	-228.192		3528.82	-59108.6	3528.82	-99058.3		397.412	14	336.762	335.786	855.236	1088.3
3528.92	-2657.34	3528.92	-272.857		3528.92	432.046	3528.92	-297.186		3528.92	-3534.69	3528.92	-202.217		3528.92	-52963.9	3528.92	-88937.9		397.465	10.2704	332.608	330.219	874.523	1079.49
3529.01	-1811.59	3529.01	-340.107		3529.01	514.014	3529.01	-187.607		3529.01	-4127.93	3529.01	-158.576		3529.01	-47546.8	3529.01	-79990.8		397.518	12.3552	325.267	325.179	861.181	1089.75
3529.11	-1276.51	3529.11	-432.813		3529.11	612.259	3529.11	-179.713		3529.11	-4696.37	3529.11	-179.749		3529.11	-42864.7	3529.11	-72120		397.571	12.2063	346.892	323.44	856.479	1102.25
3529.21	-837.847	3529.21	-486.61		3529.21	663.772	3529.21	-294.578		3529.21	-5289.33	3529.21	-189.832		3529.21	-38645.9	3529.21	-64979.8		397.624	8	351.288	332.707	886.398	1083.93
3529.31	-407.043	3529.31	-304.296		3529.31	683.483	3529.31	-271.104		3529.31	-5851.17	3529.31	-238.585		3529.31	-35129	3529.31	-58793.4		397.677	17.0429	343.642	344.328	849.166	1097.3
3529.4	-354.71	3529.4	-213.701		3529.4	822.813	3529.4	-62.0647		3529.4	-6358.79	3529.4	-132.715		3529.4	-32030.6	3529.4	-53238.3		397.73	17.6083	340.118	333.106	895.546	1086.1
3529.5	-367.981	3529.5	34.4218		3529.5	683.981	3529.5	-73.5083		3529.5	-6793.82	3529.5	-65.078		3529.5	-29175.1	3529.5	-48558.2		397.783	16.0387	341.061	321.465	855.463	1090.81
3529.6	-421.171	3529.6	199.838		3529.6	730.855	3529.6	-3.94866		3529.6	-7099.63	3529.6	13.7321		3529.6	-26586.1	3529.6	-44640.4		397.836	14.9705	355.145	342.038	885.829	1085.15
3529.7	-262.281	3529.7	230.5		3529.7	801.649	3529.7	153.122		3529.7	-7333.2	3529.7	105.386		3529.7	-24189.2	3529.7	-41007.4		397.889	15.9443	340.033	329.14	897.518	1111.65
3529.79	-271.956	3529.79	339.389		3529.79	1141.67	3529.79	115.917		3529.79	-7426.82	3529.79	100.108		3529.79	-22160.9	3529.79	-37865.7		397.942	12.3693	348.332	323.855	888.739	1104.76
3529.89	-314.912	3529.89	325.515		3529.89	1722.84	3529.89	224.057		3529.89	-7348.08	3529.89	-59.9319		3529.89	-20642.4	3529.89	-34949.5		397.995	12.7812	357.556	326.215	886.873	1101.88
3529.99	-368.642	3529.99	361.533		3529.99	2435.8	3529.99	233.004		3529.99	-7265.19	3529.99	-131.645		3529.99	-19170.9	3529.99	-32432.3		398.048	13.2487	353.131	340.653	911.859	1088.31
3530.09	-469.038	3530.09	325.743		3530.09	3442.42	3530.09	231.895		3530.09	-7221.93	3530.09	-233.279		3530.09	-17763.7	3530.09	-30238.6		398.1	15.6985	360.765	315.909	879.374	1112.98
3530.19	-547.903	3530.19	356.705		3530.19	4705.3	3530.19	132.653		3530.19	-7021.34	3530.19	-207.217		3530.19	-16571.3	3530.19	-28216.9		398.153	13.9129	354.023	341.932	881.493	1101.54
3530.28	-323.906	3530.28	329.342		3530.28	6244.91	3530.28	-13.1134		3530.28	-6715.8	3530.28	-204.75		3530.28	-15401.2	3530.28	-26182.9		398.206	6.731	343.525	343.391	905.922	1115.34
3530.38	-225.622	3530.38	344.043		3530.38	8101.11	3530.38	-16.1275		3530.38	-6344.85	3530.38	-142.101		3530.38	-14245.6	3530.38	-24374.9		398.259	14.0917	353.125	341.747	900.335	1097.55
3530.48	-237.233	3530.48	293.231		3530.48	10160.2	3530.48	0.74079		3530.48	-6108.07	3530.48	-107.888		3530.48	-13188.1	3530.48	-22743.3		398.312	14.7847	357.774	347.376	899.628	1099.06
3530.58	-241.757	3530.58	141.896		3530.58	12310.3	3530.58	-120.658		3530.58	-6013.69	3530.58	-186.538		3530.58	-12312.9	3530.58	-21231.2		398.365	16.0313	345.572	369.802	909.838	1082.94
3530.67	-219.729	3530.67	143.183		3530.67	14678.2	3530.67	-78.8163		3530.67	-5879.47	3530.67	-219.99		3530.67	-11722.4	3530.67	-19963.7		398.418	11.5957	342.232	341.478	910.165	1117.28
3530.77	-213.362	3530.77	31.9994		3530.77	16492.6	3530.77	-7.27654		3530.77	-5801.45	3530.77	-186.058		3530.77	-10934.9	3530.77	-18792.4		398.471	12.7668	350.14	333.262	899.512	1113.67
3530.87	-112.603	3530.87	-55.1444		3530.87	17992.9	3530.87	41.9798		3530.87	-5571.5	3530.87	-15.055		3530.87	-10277.5	3530.87	-17695.8		398.524	17.0901	348.736	338.888	893.114	1083.19
3530.97	-146.934	3530.97	-178.559		3530.97	18922.7	3530.97	97.5283		3530.97	-5404.18	3530.97	-112.333		3530.97	-9772.68	3530.97	-16563.4		398.577	10.3896	351.096	337.192	911.624	1111.33
3531.07	-121.158	3531.07	-146.621		3531.07	19326.4	3531.07	-38.9853		3531.07	-5288.07	3531.07	-14.0845		3531.07	-9267.1	3531.07	-15668.7		398.63	10.6139	348.93	333.272	901.683	1096.01
3531.16	-110.944	3531.16	-25.1078		3531.16	18921.9	3531.16	-254.565		3531.16	-5101.49	3531.16	61.5257		3531.16	-8740.82	3531.16	-14695.5		398.683	16.6712	364.998	337.691	908.732	1089.99
3531.26	106.775	3531.26	272.147		3531.26	17653.1	3531.26	-268.065		3531.26	-4879.77	3531.26	25.4948		3531.26	-8383.15	3531.26	-13861.3		398.736	15.9785	358.632	351.212	931.321	1104.07
3531.36	55.5428	3531.36	313.047		3531.36	15585.1	3531.36	-288.601		3531.36	-4522.46	3531.36	94.459		3531.36	-7846.23	3531.36	-12867.6		398.789	11.5693	354.794	367.993	919.989	1128.81
3531.46	228.174	3531.46	264.481		3531.46	12636.8	3531.46	-295.428		3531.46	-4262.28	3531.46	95.4942		3531.46	-7201.69	3531.46	-12088.7		398.842	16.4445	346.112	354.013	928.756	1134.24
3531.55	331.356	3531.55	247.633		3531.55	9061.83	3531.55	-163.92		3531.55	-3943.11	3531.55	60.6606		3531.55	-6762.32	3531.55	-11565.2		398.895	14.5826	344.058	354.532	927.183	1094.29
3531.65	484.68	3531.65	275.422		3531.65	4808.94	3531.65	-236.769		3531.65	-3654.46	3531.65	5.94735		3531.65	-6371.68	3531.65	-11045.7		398.948	14.2685	354.25	350.187	918.797	1123.99
3531.75	543.336	3531.75	226.651		3531.75	254.484	3531.75	-316.613		3531.75	-3475.85	3531.75	42.8884		3531.75	-6075.94	3531.75	-10679.5		399.001	14.693	356.607	356.66	929.443	1114.23
3531.85	454.697	3531.85	164.265		3531.85	-4147.53	3531.85	-257.589		3531.85	-3107.26	3531.85	54.2538		3531.85	-5844.51	3531.85	-10332.6		399.054	13.3965	367.271	355.367	920.027	1117.92
3531.95	389.833	3531.95	6.53883		3531.95	-8371.79	3531.95	-288.858		3531.95	-2625.9	3531.95	40.5189		3531.95	-5360.92	3531.95	-10090.3		399.107	15.3314	370.064	351.07	903.329	1105.8
3532.04	440.656	3532.04	-82.7665		3532.04	-12132.1	3532.04	-302.955		3532.04	-2258.25	3532.04	62.0463		3532.04	-4936.44	3532.04	-9709.64		399.16	14.7148	344.954	359.834	923.838	1110.28
3532.14	383.725	3532.14	-45.2271		3532.14	-15078.1	3532.14	-300.433		3532.14	-1926.31	3532.14	-41.5311		3532.14	-4720.75	3532.14	-9160.17		399.213	12.5823	345.06	357.308	942.175	1120.95
3532.24	448.172	3532.24	-33.1938		3532.24	-17379.9	3532.24	-186.872		3532.24	-1584.05	3532.24	-73.0065		3532.24	-4339.54	3532.24	-8751.84		399.266	17.1968	367.136	352.597	928.67	1129.71
3532.34	423.445	3532.34	-36.7377		3532.34	-18755.6	3532.34	-84.1942		3532.34	-1373.18	3532.34	-126.103		3532.34	-4127.04	3532.34	-8551.71		399.319	12.1888	369.738	356.854	919.635	1110.51
3532.43	280.113	3532.43	2.7778		3532.43	-19420.4	3532.43	-22.168		3532.43	-1067.59	3532.43	-287.855		3532.43	-4013.93	3532.43	-8172.37		399.372	12.6686	358.218	363.977	941.01	1130.26
3532.53	-83.7995	3532.53	20.8569		3532.53	-19088	3532.53	98.7261		3532.53	-748.532	3532.53	-266.965		3532.53	-4061.95	3532.53	-7608.98		399.424	17.2345	365.742	347.89	934.903	1120.6
3532.63	-200.793	3532.63	86.5954		3532.63	-18014.7	3532.63	296.096		3532.63	-594.632	3532.63	-175.741		3532.63	-4134.65	3532.63	-7058.33		399.477	15.3747	361.383	363.588	923.688	1118.93
3532.73	-299.486	3532.73	295.341		3532.73	-16737.9	3532.73	292.074		3532.73	-565.728	3532.73	-2.64511		3532.73	-4079.68	3532.73	-6562.35		399.53	13.6045	356.374	363.119	915.04	1115.84
3532.82	-452.585	3532.82	505.489		3532.82	-14830.1	3532.82	184.898		3532.82	-620.931	3532.82	0.15141		3532.82	-4045.57	3532.82	-6070.62		399.583	12.1751	364.494	351.374	927.747	1094.4
3532.92	-501.213	3532.92	624.945		3532.92	-12704.5	3532.92	72.4704		3532.92	-609.903	3532.92	-25.4107		3532.92	-4057.7	3532.92	-5661.97		399.636	14.122	367.307	364.717	910.436	1117.07
3533.02	-453.577	3533.02	766.91		3533.02	-10471.4	3533.02	39.7313		3533.02	-882.09	3533.02	-76.6648		3533.02	-4059.39	3533.02	-5482.65		399.689	14.2087	357.615	364.748	928.408	1137.88
3533.12	-515.564	3533.12	908.669		3533.12	-8380.71	3533.12	-71.2736		3533.12	-1199.33	3533.12	-113.975		3533.12	-3980.95	3533.12	-4956.32		399.742	11.9468	352.891	360.934	932.231	1125.76
3533.22	-384.18	3533.22	1084.47		3533.22	-6538.73	3533.22	-159.176		3533.22	-1133.1	3533.22	-75.0708		3533.22	-4059.83	3533.22	-4439.15		399.795	14.4357	365.624	350.777	930.227	1142.16
3533.31	-405.27	3533.31	1007.63		3533.31	-4953.17	3533.31	-238.078		3533.31	-1129.53	3533.31	-184.721		3533.31	-3931.82	3533.31	-3999.84		399.848	15.7611	372.064	377.903	941.797	1139.87
3533.41	-443.443	3533.41	857.116		3533.41	-3548.35	3533.41	-163.644		3533.41	-1177.24	3533.41	-136.357		3533.41	-3816.24	3533.41	-3884.14		399.901	13.1926	370.108	366.088	957.819	1143.68
3533.51	-493.615	3533.51	754.506		3533.51	-2552.86	3533.51	-115.281		3533.51	-1200.43	3533.51	-32.4787		3533.51	-3728.19	3533.51	-3757.55		399.954	12.9339	363.438	359.183	938.238	1152.12
3533.61	-585.566	3533.61	705.652		3533.61	-1952.63	3533.61	-373.744		3533.61	-1201.75	3533.61	-43.4598		3533.61	-3521.95	3533.61	-3696.95		400.007	15.5013	364.975	371.558	929.012	1113.87
3533.7	-758.139	3533.7	489.504		3533.7	-1429.81	3533.7	-320.49		3533.7	-1118.86	3533.7	-92.718		3533.7	-3249.28	3533.7	-3804.28		400.06	16.0763	376.523	361.855	942.108	1132.22
3533.8	-793.375	3533.8	313.864		3533.8	-991.534	3533.8	-255.439		3533.8	-1116.01	3533.8	-137.698		3533.8	-3025.44	3533.8	-3941.74		400.113	15.4844	357.889	356.441	960.114	1145.89
3533.9	-616.666	3533.9	75.8066		3533.9	-820.457	3533.9	-213.534		3533.9	-1087.44	3533.9	-256.214		3533.9	-2645.95	3533.9	-4075.03		400.166	19.8329	363.08	366.096	944.097	1133.61
3534	-450.622	3534	-146.434		3534	-737.914	3534	-368.41		3534	-1007.05	3534	-398.074		3534	-2378.94	3534	-4100.59		400.219	16.6171	379.501	373.64	956.918	1122.34
3534.1	-336.938	3534.1	-285.364		3534.1	-588.012	3534.1	-309.922		3534.1	-963.258	3534.1	-336.773		3534.1	-2216.04	3534.1	-4021.1		400.272	15.908	371.802	373.241	956.194	1128.5
3534.19	-166.115	3534.19	-383.925		3534.19	-669.634	3534.19	-228.872		3534.19	-816.525	3534.19	-289.004		3534.19	-2220.47	3534.19	-3941.16		400.325	10.7685	369.008	367.671	968.981	1122.06
3534.29	-171.417	3534.29	-528.053		3534.29	-803.549	3534.29	-180.379		3534.29	-660.241	3534.29	-333.798		3534.29	-2267.35	3534.29	-3832.1		400.378	17.5643	380.477	356.596	962.529	1145
3534.39	-365.692	3534.39	-497.871		3534.39	-938.898	3534.39	-148.905		3534.39	-657.819	3534.39	-398.035		3534.39	-2217.97	3534.39	-3676.67		400.431	15.129	370.729	372.248	938.531	1147.01
3534.49	-530.463	3534.49	-383.737		3534.49	-936.869	3534.49	-210.566		3534.49	-553.308	3534.49	-406.112		3534.49	-2195.05	3534.49	-3465.21		400.483	14.9133	368.006	366.857	977.663	1149.97
3534.58	-460.042	3534.58	-282.808		3534.58	-878.43	3534.58	-343.686		3534.58	-446.505	3534.58	-358.716		3534.58	-2300.5	3534.58	-3329.39		400.536	14.4003	373.918	376.074	985.347	1153.65
3534.68	-589.153	3534.68	-243.773		3534.68	-838.78	3534.68	-439.307		3534.68	-389.849	3534.68	-432.849		3534.68	-2438.02	3534.68	-3152.64		400.589	17.5647	380.101	376.32	970.532	1131.97
3534.78	-575.085	3534.78	-268.273		3534.78	-614.616	3534.78	-341.397		3534.78	-344.521	3534.78	-273.744		3534.78	-2431.42	3534.78	-3129.48		400.642	14.9903	392.061	386.754	973.736	1149.47
3534.88	-541.508	3534.88	-350.373		3534.88	-550.181	3534.88	-285.503		3534.88	-431.727	3534.88	-73.836		3534.88	-2435.9	3534.88	-3131.71		400.695	15.8648	380.046	381.718	976.928	1138.14
3534.98	-579.524	3534.98	-397.593		3534.98	-429.947	3534.98	-209.358		3534.98	-467.096	3534.98	-30.5551		3534.98	-2429.55	3534.98	-2798.02		400.748	18.4314	394.133	376.141	970.195	1147.41
3535.07	-680.309	3535.07	-437.939		3535.07	-319.294	3535.07	-319.668		3535.07	-391.952	3535.07	-88.0927		3535.07	-2397.46	3535.07	-2309.25		400.801	15.8328	374.652	381.169	957.991	1145.22
3535.17	-687.663	3535.17	-505.783		3535.17	-278.262	3535.17	-502.184		3535.17	-341.748	3535.17	-236.537		3535.17	-2359.66	3535.17	-1948.15		400.854	12.9942	377.755	377.739	963.376	1152.24
3535.27	-930.937	3535.27	-577.803		3535.27	-36.8896	3535.27	-482.111		3535.27	-411.872	3535.27	-413.4		3535.27	-2216.35	3535.27	-1720.55		400.907	12.7457	374.1	389.705	969.375	1140.52
3535.37	-964.882	3535.37	-568.892		3535.37	139.093	3535.37	-482.869		3535.37	-641.162	3535.37	-431.834		3535.37	-2158.27	3535.37	-1516.88		400.96	16.173	372.368	388.873	983.994	1165.83
3535.46	-786.411	3535.46	-415.943		3535.46	115.806	3535.46	-696.239		3535.46	-637.92	3535.46	-462.481		3535.46	-2192.16	3535.46	-1380.1		401.013	15.5662	378.872	379.638	959.185	1141.19
3535.56	-684.5	3535.56	-338.485		3535.56	137.864	3535.56	-837.988		3535.56	-530.561	3535.56	-468.994		3535.56	-2330.77	3535.56	-1437.45		401.066	13.5663	373.706	379.03	989.483	1165.53
3535.66	-580.555	3535.66	-489.449		3535.66	283.393	3535.66	-684.154		3535.66	-591.275	3535.66	-521.633		3535.66	-2272.5	3535.66	-1411.11		401.119	14.2737	364.525	373.778	973.378	1164.72
3535.76	-392.03	3535.76	-383.804		3535.76	295.433	3535.76	-728.611		3535.76	-732.207	3535.76	-505.034		3535.76	-1989.7	3535.76	-1400.68		401.172	14.3269	385.137	381.602	961.764	1156.69
3535.86	-226.131	3535.86	-402.444		3535.86	260.05	3535.86	-682.336		3535.86	-844.044	3535.86	-520.411		3535.86	-1712.26	3535.86	-1409.61		401.225	12.9008	383.413	384.357	962.106	1142.55
3535.95	-70.5496	3535.95	-330.422		3535.95	160.467	3535.95	-711.819		3535.95	-929.821	3535.95	-616.076		3535.95	-1597.21	3535.95	-1385.2		401.278	15.9171	385.525	386.285	965.705	1143.17
3536.05	-143.348	3536.05	-71.7724		3536.05	77.8753	3536.05	-725.837		3536.05	-770.25	3536.05	-648.085		3536.05	-1544.92	3536.05	-1517.37		401.331	19.2998	382.415	403.671	983.117	1145.5
3536.15	-243.786	3536.15	274.798		3536.15	-172.706	3536.15	-700.449		3536.15	-724.264	3536.15	-551.556		3536.15	-1550.55	3536.15	-1566.77		401.383	15.9315	378.247	391.113	964.512	1156.63
3536.25	-340.522	3536.25	527.35		3536.25	-297.281	3536.25	-728.246		3536.25	-724.968	3536.25	-523.44		3536.25	-1439.46	3536.25	-1829.25		401.436	11.2942	384.366	377.662	976.149	1152.54
3536.34	-358.759	3536.34	852.158		3536.34	-387.951	3536.34	-854.421		3536.34	-626.649	3536.34	-535.272		3536.34	-1346.34	3536.34	-2175.42		401.489	15.9137	403.782	381.375	979.959	1146.75
3536.44	-532.384	3536.44	1032.49		3536.44	-523.9	3536.44	-844.711		3536.44	-581.515	3536.44	-412.264		3536.44	-1186.04	3536.44	-2365.75		401.542	16.8218	384.358	377.989	971.284	1142.55
3536.54	-629.694	3536.54	1014.62		3536.54	-693.888	3536.54	-768.683		3536.54	-578.365	3536.54	-365.325		3536.54	-909.546	3536.54	-2398.63		401.595	11.6905	392.432	391.893	977.561	1154.78
3536.64	-574	3536.64	1036.46		3536.64	-743.248	3536.64	-454.413		3536.64	-429.521	3536.64	-195.442		3536.64	-650.809	3536.64	-2297.32		401.648	15.6659	374.551	386.468	976.018	1171.01
3536.74	-331.817	3536.74	1110.8		3536.74	-749.502	3536.74	-301.638		3536.74	-464.759	3536.74	-128.808		3536.74	-299.002	3536.74	-2407.15		401.701	14.7871	391.298	394.963	989.326	1172.18
3536.83	-413.144	3536.83	1094.14		3536.83	-862.744	3536.83	-208.532		3536.83	-481.768	3536.83	93.5404		3536.83	-77.4827	3536.83	-2462.59		401.754	10.1407	378.703	386.951	996.999	1167.56
3536.93	-469.789	3536.93	1122.34		3536.93	-1064.13	3536.93	-83.7309		3536.93	-529.735	3536.93	366.822		3536.93	152.342	3536.93	-2324.09		401.807	10.7724	371.162	382.827	988.575	1164.67
3537.03	-514.644	3537.03	938.15		3537.03	-1112.48	3537.03	29.2936		3537.03	-585.225	3537.03	542.255		3537.03	347.39	3537.03	-2350.73		401.86	13.8181	378.973	399.064	967.977	1158.21
3537.13	-661.346	3537.13	867.195		3537.13	-1044.03	3537.13	33.0536		3537.13	-721.753	3537.13	868.19		3537.13	275.165	3537.13	-2348.88		401.913	14.8879	382.555	382.678	962.822	1180.25
3537.22	-808.235	3537.22	797.88		3537.22	-873.036	3537.22	307.357		3537.22	-820.719	3537.22	975.433		3537.22	191.474	3537.22	-2324.88		401.966	12.4264	382.401	391.599	1000.61	1163.22
3537.32	-681.654	3537.32	711.353		3537.32	-908.837	3537.32	391.154		3537.32	-773.13	3537.32	907.268		3537.32	157.438	3537.32	-2140.24		402.019	16.6687	383.82	388.383	993.672	1164.05
3537.42	-509.49	3537.42	745.288		3537.42	-809.681	3537.42	161.163		3537.42	-842.28	3537.42	921.256		3537.42	147.938	3537.42	-1970.05		402.072	13.1051	387.903	403.158	1000.63	1174.47
3537.52	-371.681	3537.52	735.061		3537.52	-542.123	3537.52	67.6277		3537.52	-902.139	3537.52	977.724		3537.52	129.742	3537.52	-1653.4		402.125	14.6503	388.803	410.827	988.394	1161.42
3537.61	-277.68	3537.61	713.81		3537.61	-331.278	3537.61	-4.17357		3537.61	-1002.41	3537.61	987.839		3537.61	137.97	3537.61	-1334.78		402.178	15.5271	397.484	409.382	978.642	1172.75
3537.71	-330.063	3537.71	791.363		3537.71	-185.833	3537.71	-125.438		3537.71	-1063.9	3537.71	985.933		3537.71	88.5279	3537.71	-1215.02		402.23	15.8382	398.136	397.429	1000.9	1181.37
3537.81	-356.574	3537.81	693.425		3537.81	-10.9199	3537.81	-184.431		3537.81	-1053.32	3537.81	719.173		3537.81	-161.587	3537.81	-1090.84		402.283	12.4227	395.092	400.732	983.66	1177.16
3537.91	-354.394	3537.91	728.689		3537.91	-31.8204	3537.91	-337.516		3537.91	-1094.08	3537.91	674.951		3537.91	-504.077	3537.91	-1002.4		402.336	15.7704	393.246	412.116	990.892	1151.82
3538.01	-565.733	3538.01	824.829		3538.01	35.9264	3538.01	-492.935		3538.01	-1025.3	3538.01	589.802		3538.01	-885.429	3538.01	-1029.22		402.389	12.6589	394.525	385.209	1008.01	1175.47
3538.1	-573.271	3538.1	564.084		3538.1	115.413	3538.1	-447.601		3538.1	-963.031	3538.1	506.813		3538.1	-1122.44	3538.1	-893.621		402.442	14.6656	400.294	393.849	1009.84	1168.52
3538.2	-547.436	3538.2	342.015		3538.2	249.14	3538.2	-380.343		3538.2	-949.26	3538.2	442.674		3538.2	-1251.59	3538.2	-764.044		402.495	14.9598	381.063	407.322	1001.49	1197.36
3538.3	-550.559	3538.3	177.176		3538.3	197.837	3538.3	-217.382		3538.3	-874.007	3538.3	578.683		3538.3	-1368.81	3538.3	-573.369		402.548	11.7131	393.997	395.204	1011	1176.4
3538.4	-567.585	3538.4	-35.7047		3538.4	94.243	3538.4	-189.436		3538.4	-665.223	3538.4	562.155		3538.4	-1270.91	3538.4	-621.154		402.601	14.4204	391.615	394.629	1003.67	1180.75
3538.49	-381.902	3538.49	-140.202		3538.49	5.69145	3538.49	-206.529		3538.49	-500.063	3538.49	560.086		3538.49	-1040.49	3538.49	-540.671		402.654	14.9966	398.724	410.055	1000.27	1173.97
3538.59	-187.154	3538.59	-17.9322		3538.59	-125.209	3538.59	13.7823		3538.59	-427.53	3538.59	432.489		3538.59	-1131.05	3538.59	-639.281		402.707	14.7495	391.92	414.641	988.115	1180.24
3538.69	-120.793	3538.69	51.9354		3538.69	-387.399	3538.69	-95.306		3538.69	-345.137	3538.69	198.645		3538.69	-1152.42	3538.69	-845.182		402.76	11.6862	386.716	400.486	1009.78	1183.56
3538.79	-373.526	3538.79	165.188		3538.79	-645.3	3538.79	21.8614		3538.79	-197.955	3538.79	139.486		3538.79	-1242.07	3538.79	-1038.78		402.813	14.8502	385.535	398.475	1001.61	1192.36
3538.89	-548.216	3538.89	212.372		3538.89	-697.647	3538.89	153.558		3538.89	-124.916	3538.89	144.372		3538.89	-1334.69	3538.89	-1234.38		402.866	12.3248	388.981	390.355	992.963	1182.95
3538.98	-755.479	3538.98	209.409		3538.98	-490.869	3538.98	218.783		3538.98	19.5414	3538.98	180.021		3538.98	-1365.91	3538.98	-1394.79		402.919	13.3545	400.036	398.47	982.082	1165.19
3539.08	-988.834	3539.08	319.69		3539.08	-246.721	3539.08	151.714		3539.08	20.9327	3539.08	181.506		3539.08	-1285.91	3539.08	-1421.6		402.971	15.2231	387.299	422.308	968.142	1170.86
3539.18	-954.787	3539.18	367.937		3539.18	46.1022	3539.18	92.662		3539.18	135.705	3539.18	227.842		3539.18	-864.214	3539.18	-1226.31		403.024	17.7779	401.619	412.339	970.631	1197.05
3539.28	-770.38	3539.28	617.513		3539.28	364.424	3539.28	-171.605		3539.28	191.069	3539.28	281.105		3539.28	-295.308	3539.28	-956.7		403.077	12.0725	401.616	415.762	1011.47	1178.28
3539.37	-524.083	3539.37	983.054		3539.37	563.157	3539.37	-495.581		3539.37	165.996	3539.37	279.157		3539.37	74.777	3539.37	-792.367		403.13	12.8268	396.359	403.353	1006.99	1183.26
3539.47	-339.925	3539.47	1168.67		3539.47	601.243	3539.47	-774.451		3539.47	201.368	3539.47	238.525		3539.47	138.221	3539.47	-624.858		403.183	14.8717	399.473	404.553	1017.08	1209.82
3539.57	-291.339	3539.57	1225.9		3539.57	663.85	3539.57	-861.193		3539.57	344.788	3539.57	199.414		3539.57	208.988	3539.57	-616.804		403.236	16.3665	400.797	421.164	1002.92	1203.29
3539.67	-335.169	3539.67	1218.2		3539.67	666.357	3539.67	-836.53		3539.67	422.682	3539.67	169.308		3539.67	296.674	3539.67	-606.457		403.289	11.6304	394.784	422.956	1010.06	1200.45
3539.77	-257.175	3539.77	1030.29		3539.77	628.986	3539.77	-877.558		3539.77	496.999	3539.77	238.479		3539.77	293.317	3539.77	-561.46		403.342	11.6238	399.299	407.492	1010.27	1201.85
3539.86	-181.993	3539.86	965.574		3539.86	618.756	3539.86	-683.074		3539.86	569.948	3539.86	192.554		3539.86	265.093	3539.86	-570.662		403.395	16.0171	403.383	423.824	1003.66	1207.65
3539.96	-49.7772	3539.96	963.258		3539.96	686.988	3539.96	-438.774		3539.96	491.136	3539.96	157.257		3539.96	239.996	3539.96	-439.878		403.448	12.3994	393.574	423.841	1024.17	1194.87
3540.06	88.1672	3540.06	778.717		3540.06	595.241	3540.06	-195.726		3540.06	363.272	3540.06	87.9839		3540.06	334.322	3540.06	-312.487		403.501	12.8024	391.643	412.41	1006.76	1200.42
3540.16	305.25	3540.16	720.962		3540.16	426.36	3540.16	-78.1415		3540.16	303.371	3540.16	-17.3518		3540.16	343.118	3540.16	-209.813		403.554	13.994	401.891	407.341	1027.36	1203.92
3540.25	512.923	3540.25	797.066		3540.25	206.067	3540.25	99.9458		3540.25	176.572	3540.25	20.5162		3540.25	211.843	3540.25	-73.6598		403.607	14.3905	390.948	413.812	1009.34	1200.67
3540.35	677.534	3540.35	670.876		3540.35	83.1633	3540.35	147.596		3540.35	-17.9457	3540.35	-120.664		3540.35	252.115	3540.35	-222.424		403.659	13.1882	392.864	417.267	1004.35	1201.15
3540.45	628.2	3540.45	639.734		3540.45	-198.289	3540.45	211.65		3540.45	-261.301	3540.45	-202.958		3540.45	394.463	3540.45	-272.976		403.712	15.5681	397.723	423.76	1003.04	1194.52
3540.55	570.245	3540.55	679.017		3540.55	-551.181	3540.55	422.114		3540.55	-468.143	3540.55	-204.316		3540.55	423.831	3540.55	-305.927		403.765	13.2198	405.194	402.758	1018.64	1181.85
3540.65	536.831	3540.65	603.14		3540.65	-592.938	3540.65	430.651		3540.65	-578.756	3540.65	-186.4		3540.65	304.887	3540.65	-371.356		403.818	12.8441	396.688	426.99	1034.63	1213.73
3540.74	335.6	3540.74	685.73		3540.74	-615.858	3540.74	467.928		3540.74	-663.678	3540.74	-358.373		3540.74	21.8348	3540.74	-435.198		403.871	17.5635	408.093	418.348	1039.66	1188.61
3540.84	162.753	3540.84	528.254		3540.84	-476.627	3540.84	424.818		3540.84	-880.196	3540.84	-443.946		3540.84	-94.0956	3540.84	-464.905		403.924	20	405.771	429.093	1024.35	1201.22
3540.94	68.3491	3540.94	362.146		3540.94	-310.141	3540.94	282.306		3540.94	-1090.8	3540.94	-638.299		3540.94	94.0445	3540.94	-283.751		403.977	18.4708	387.637	426.414	1017.96	1197.77
3541.04	31.2732	3541.04	43.6395		3541.04	-79.8976	3541.04	239.651		3541.04	-1157.4	3541.04	-747.632		3541.04	340.076	3541.04	-130.484		404.03	15.7821	404.19	424.005	998.851	1210.31
3541.13	88.7625	3541.13	-117.17		3541.13	89.322	3541.13	184.782		3541.13	-1128.99	3541.13	-720.507		3541.13	568.775	3541.13	82.5071		404.083	14.7816	406.612	425.637	1011.36	1189.16
3541.23	37.3023	3541.23	-118.834		3541.23	9.74642	3541.23	-5.28733		3541.23	-1181.5	3541.23	-553.592		3541.23	559.101	3541.23	185.613		404.136	12.6506	415.448	413.858	1015.92	1196.77
3541.33	-70.8039	3541.33	-170.554		3541.33	-47.4288	3541.33	-87.3857		3541.33	-1126.23	3541.33	-583.279		3541.33	515.082	3541.33	108.146		404.189	11.2979	405.33	424.514	1016.7	1192.23
3541.43	-58.1384	3541.43	-210.329		3541.43	-70.4939	3541.43	-113.107		3541.43	-1092.69	3541.43	-512.931		3541.43	513.887	3541.43	-8.70363		404.242	16.2354	416.292	426.665	1016.32	1214.03
3541.52	-70.8311	3541.52	-200.102		3541.52	20.4053	3541.52	7.82643		3541.52	-997.651	3541.52	-564.105		3541.52	537.234	3541.52	-206.451		404.294	15.8978	420.888	421.905	1026.58	1209.86
3541.62	84.1478	3541.62	-241.636		3541.62	-43.7923	3541.62	27.9905		3541.62	-909.197	3541.62	-474.498		3541.62	341.345	3541.62	-307.885		404.347	16.2181	407.601	420.807	1019.25	1190.28
3541.72	305.893	3541.72	-296.436		3541.72	-68.7075	3541.72	-174.801		3541.72	-651.812	3541.72	-338.206		3541.72	267.005	3541.72	-370.67		404.4	9.50009	394.368	440.196	1006.2	1183.34
3541.82	526.402	3541.82	-195.457		3541.82	27.2321	3541.82	-127.363		3541.82	-394.55	3541.82	-157.835		3541.82	253.693	3541.82	-433.995		404.453	14.6045	412.812	413.487	1015.37	1198.11
3541.92	783.764	3541.92	-132.161		3541.92	19.3993	3541.92	-173.021		3541.92	-253.27	3541.92	16.8492		3541.92	88.2056	3541.92	-418.771		404.506	17.2743	409.071	427.304	1046.16	1231.09
3542.01	957.015	3542.01	-63.2957		3542.01	-5.38057	3542.01	-356.533		3542.01	-114.218	3542.01	19.5301		3542.01	21.6688	3542.01	-459.568		404.559	16.8995	414.174	437.872	1049.18	1218.57
3542.11	1117.68	3542.11	53.226		3542.11	101.108	3542.11	-451.257		3542.11	81.0611	3542.11	26.5671		3542.11	-109.831	3542.11	-386.08		404.612	14.5278	410.928	411.816	1024.54	1218.56
3542.21	1010.94	3542.21	394.457		3542.21	209.256	3542.21	-460.462		3542.21	213.491	3542.21	15.5477		3542.21	-373.693	3542.21	-195.983		404.665	15.6464	413.462	432.883	1041.04	1209.24
3542.31	861.448	3542.31	331.319		3542.31	334.173	3542.31	-408.566		3542.31	379.182	3542.31	149.55		3542.31	-387.72	3542.31	-320.476		404.718	17.8297	413.612	427.05	1047.52	1216.04
3542.4	802.989	3542.4	419.393		3542.4	415.64	3542.4	-346.277		3542.4	427.425	3542.4	172.354		3542.4	-287.459	3542.4	-360.073		404.771	15.3349	399.295	430.44	1024.59	1198.07
3542.5	937.835	3542.5	576.58		3542.5	463.708	3542.5	-301.224		3542.5	451.868	3542.5	225.836		3542.5	-394.255	3542.5	-296.488		404.824	16.7791	422.202	421.907	1035.39	1176.73
3542.6	926.548	3542.6	671.683		3542.6	648.997	3542.6	-344.297		3542.6	314.363	3542.6	253.552		3542.6	-793.275	3542.6	-310.917		404.876	15.3969	410.352	428.348	1007.78	1196.66
3542.7	779.49	3542.7	691.143		3542.7	751.907	3542.7	-374.235		3542.7	236.73	3542.7	212.456		3542.7	-1006.5	3542.7	-292.081		404.929	13.631	406.732	432.05	1026.36	1219.44
3542.8	462.552	3542.8	492.865		3542.8	883.804	3542.8	-319.565		3542.8	367.159	3542.8	175.542		3542.8	-947.96	3542.8	-389.375		404.982	12	419.201	426.056	1011.64	1229.2
3542.89	308.467	3542.89	222.372		3542.89	1037.19	3542.89	-295.397		3542.89	446.713	3542.89	195.905		3542.89	-839.397	3542.89	-277.628		405.035	13.7839	416.788	431.594	1025.21	1242.07
3542.99	112.626	3542.99	58.3051		3542.99	1124.17	3542.99	-28.3821		3542.99	385.566	3542.99	350.357		3542.99	-682.17	3542.99	-353.084		405.088	18.3189	418.888	420.553	1029.42	1220.82
3543.09	-65.3095	3543.09	161.829		3543.09	1179.68	3543.09	86.4662		3543.09	219.648	3543.09	446.601		3543.09	-651.57	3543.09	-280.048		405.141	16.0465	419.532	439.611	1035.7	1234.32
3543.19	-282.068	3543.19	418.941		3543.19	1130.81	3543.19	108.871		3543.19	138.367	3543.19	455.478		3543.19	-759.627	3543.19	-376.866		405.194	16.4851	430.926	447.057	1016.78	1226.36
3543.28	-530.617	3543.28	545.218		3543.28	1075.96	3543.28	184.184		3543.28	120.311	3543.28	369.996		3543.28	-666.839	3543.28	-504.004		405.247	14.1845	420.428	426.463	1046.49	1207.57
3543.38	-684.542	3543.38	615.733		3543.38	883.694	3543.38	193.555		3543.38	64.527	3543.38	446.306		3543.38	-531.015	3543.38	-530.036		405.3	15.5392	417.092	436.896	1046.61	1227.85
3543.48	-671.952	3543.48	692.122		3543.48	712.056	3543.48	159.067		3543.48	-71.9726	3543.48	609.184		3543.48	-507.65	3543.48	-702.821		405.353	13.3662	406.227	427.92	1017.01	1217.43
3543.58	-536.53	3543.58	700.059		3543.58	401.329	3543.58	60.5283		3543.58	-188.875	3543.58	591.347		3543.58	-453.132	3543.58	-824.246		405.406	14	417.983	430.074	1017.1	1225.93
3543.68	-310.316	3543.68	667.571		3543.68	213.715	3543.68	-93.7208		3543.68	-282.955	3543.68	496.021		3543.68	-165.702	3543.68	-870.345		405.458	16.6728	409.669	435.152	1029.89	1233.01
3543.77	-309.451	3543.77	781.857		3543.77	68.7579	3543.77	-49.3658		3543.77	-444.059	3543.77	616.401		3543.77	-99.1817	3543.77	-883.118		405.511	14.9423	408.951	432.415	1038.76	1220.87
3543.87	-424.558	3543.87	813.039		3543.87	190.264	3543.87	-135.873		3543.87	-455.153	3543.87	543.709		3543.87	-103.275	3543.87	-910.347		405.564	12.2879	408.006	447.212	1058.15	1225.48
3543.97	-429.026	3543.97	831.513		3543.97	220.465	3543.97	-409.092		3543.97	-362.354	3543.97	575.04		3543.97	44.859	3543.97	-1017.49		405.617	14.3474	420.76	446.681	1053.12	1237.79
3544.07	-329.805	3544.07	792.112		3544.07	129.842	3544.07	-463.605		3544.07	-236.407	3544.07	559.329		3544.07	104.292	3544.07	-1162.31		405.67	14.7198	429.922	437.301	1054.04	1238.35
3544.16	-247.472	3544.16	706.397		3544.16	-7.3715	3544.16	-332.051		3544.16	-310.548	3544.16	502.781		3544.16	125.234	3544.16	-1246.92		405.723	16.6362	420.907	449.746	1046.17	1224.32
3544.26	8.93248	3544.26	569.384		3544.26	-70.3468	3544.26	-288.804		3544.26	-348.221	3544.26	263.317		3544.26	220.392	3544.26	-1321.09		405.776	14.0504	419.561	462.967	1023.89	1213.44
3544.36	259.094	3544.36	459.098		3544.36	-180.209	3544.36	-285.16		3544.36	-327.732	3544.36	-16.6807		3544.36	269.138	3544.36	-1356.06		405.829	13.8852	408.946	454.579	1036.09	1227.9
3544.46	447.117	3544.46	397.683		3544.46	-318.365	3544.46	-336.029		3544.46	-220.692	3544.46	-187.384		3544.46	252.201	3544.46	-1310.91		405.882	13.8735	424.809	465.065	1043.08	1224.57
3544.56	547.515	3544.56	360.571		3544.56	-440.696	3544.56	-280.536		3544.56	-154.696	3544.56	-186.132		3544.56	262.408	3544.56	-1265.66		405.935	12.2831	426.043	441.823	1038.53	1251.72
3544.65	561.748	3544.65	153.456		3544.65	-482.786	3544.65	-178.182		3544.65	-109.657	3544.65	-164.762		3544.65	372.232	3544.65	-1123.96		405.988	13.4727	410.306	455.966	1050.31	1245.59
3544.75	580.802	3544.75	119.043		3544.75	-604.643	3544.75	-25.0944		3544.75	-160.09	3544.75	-278.314		3544.75	496.657	3544.75	-943.694		406.04	16.2798	415.051	437.532	1033.78	1250.56
3544.85	724.974	3544.85	92.2649		3544.85	-488.155	3544.85	59.7617		3544.85	-129.23	3544.85	-227.641		3544.85	510.189	3544.85	-448.612		406.093	12.4506	411.956	463.38	1047.69	1237.6
3544.95	636.471	3544.95	173.028		3544.95	-458.666	3544.95	334.172		3544.95	-43.9727	3544.95	-221.546		3544.95	558.294	3544.95	-83.865		406.146	16.2889	418.644	446.824	1029.38	1239.26
3545.04	591.765	3545.04	242.233		3545.04	-520.041	3545.04	338.006		3545.04	4.77455	3545.04	-243.66		3545.04	369.417	3545.04	274.656		406.199	17.5845	424.82	435.91	1051.71	1229.86
3545.14	436.926	3545.14	228.876		3545.14	-594.944	3545.14	376.468		3545.14	148.458	3545.14	-274.331		3545.14	229.228	3545.14	439.4		406.252	19.8291	424.953	439.283	1049.26	1234.88
3545.24	307.584	3545.24	150.483		3545.24	-669.931	3545.24	357.182		3545.24	115.842	3545.24	-219.574		3545.24	97.3632	3545.24	564.985		406.305	14.4891	409.878	455.928	1024.93	1252.2
3545.34	293.764	3545.34	123.074		3545.34	-499.243	3545.34	478.648		3545.34	98.9184	3545.34	-164.774		3545.34	142.015	3545.34	543.236		406.358	12.2315	433.518	464.872	1060.42	1239.06
3545.44	355.851	3545.44	141.179		3545.44	-265.938	3545.44	510.828		3545.44	174.548	3545.44	-158.591		3545.44	336.355	3545.44	501.831		406.411	14.9056	439.251	456.902	1058.79	1248.63
3545.53	330.905	3545.53	115.264		3545.53	-220.413	3545.53	488.746		3545.53	337.915	3545.53	-166.845		3545.53	398.262	3545.53	631.643		406.464	13.9916	430.841	447.139	1041.38	1246.72
3545.63	197.096	3545.63	10.6918		3545.63	-23.0432	3545.63	359.441		3545.63	291.347	3545.63	3.86407		3545.63	420.204	3545.63	783.22		406.517	16.7901	419.651	436.941	1048.37	1248.5
3545.73	-178.616	3545.73	-49.2026		3545.73	236.084	3545.73	224.06		3545.73	300.135	3545.73	91.7267		3545.73	244.184	3545.73	858.699		406.569	15.4082	428.158	445.28	1004	1238.39
3545.83	-237.815	3545.83	-281.181		3545.83	446.71	3545.83	8.44821		3545.83	241.807	3545.83	27.775		3545.83	165.801	3545.83	764.775		406.622	13.1401	419.918	473.184	1037.97	1250.16
3545.92	-73.4431	3545.92	-449.775		3545.92	400.491	3545.92	-55.3498		3545.92	275.59	3545.92	-1.66675		3545.92	228.285	3545.92	655.772		406.675	12.8759	423.003	454.115	1032.11	1272.73
3546.02	-208.591	3546.02	-508.749		3546.02	325.17	3546.02	-30.6669		3546.02	364.517	3546.02	85.7493		3546.02	266.786	3546.02	504.826		406.728	14.2543	428.294	457.296	1051.46	1260.11
3546.12	-478.743	3546.12	-539.175		3546.12	365.616	3546.12	3.45017		3546.12	446.078	3546.12	245.029		3546.12	320.453	3546.12	565.613		406.781	14.3384	417.893	468.041	1060.42	1264.81
3546.22	-536.821	3546.22	-528.899		3546.22	387.275	3546.22	-239.921		3546.22	548.423	3546.22	295.296		3546.22	286.156	3546.22	490.537		406.834	17.4253	411.328	459.405	1057.14	1280.79
3546.31	-577.072	3546.31	-548.831		3546.31	199.934	3546.31	-262.891		3546.31	660.316	3546.31	295.418		3546.31	258.532	3546.31	205.72		406.887	12.296	425.293	462.563	1047.36	1253.71
3546.41	-601.16	3546.41	-484.208		3546.41	66.1578	3546.41	-324.318		3546.41	756.738	3546.41	178.529		3546.41	247.978	3546.41	216.486		406.94	13.9316	432.016	463.74	1042.55	1256.02
3546.51	-598.512	3546.51	-416.454		3546.51	-123.649	3546.51	-341.331		3546.51	599.322	3546.51	55.9611		3546.51	227.715	3546.51	66.7781		406.993	18.2458	429.08	468.856	1049.08	1259.93
3546.61	-564.377	3546.61	-456.327		3546.61	-120.253	3546.61	-287.989		3546.61	619.586	3546.61	-49.7448		3546.61	123.796	3546.61	-60.9891		407.045	13.2056	425.984	467.094	1074.87	1265.17
3546.71	-468.714	3546.71	-414.97		3546.71	-169.638	3546.71	-313.358		3546.71	545.121	3546.71	-240.708		3546.71	-6.1067	3546.71	-180.637		407.098	11.065	417.2	449.423	1036.07	1246.51
3546.8	-423.535	3546.8	-350.787		3546.8	-40.5844	3546.8	-391.837		3546.8	405.297	3546.8	-306.628		3546.8	20.7087	3546.8	-172.761		407.151	17.4689	433.857	474.28	1088.29	1277.73
3546.9	-400.829	3546.9	-388.867		3546.9	-0.60164	3546.9	-395.979		3546.9	255.599	3546.9	-199.071		3546.9	79.7022	3546.9	-272.344		407.204	17.7117	424.218	460.488	1069.1	1260.52
3547	-205.737	3547	-348.325		3547	158.23	3547	-565.122		3547	165.986	3547	-216.234		3547	10.8368	3547	-419.432		407.257	13.2867	427.947	453.873	1055.35	1262.43
3547.1	-17.4125	3547.1	-346.125		3547.1	453.182	3547.1	-592.564		3547.1	93.6684	3547.1	-223.6		3547.1	-35.6393	3547.1	-445.9		407.31	11.2614	431.727	454.962	1046.39	1244.43
3547.19	146.914	3547.19	-310.378		3547.19	721.253	3547.19	-574.364		3547.19	-2.16986	3547.19	-199.86		3547.19	-1.25263	3547.19	-552.22		407.363	17.5631	425.67	474.973	1047.96	1251.44
3547.29	113.564	3547.29	-365.674		3547.29	928.655	3547.29	-533.961		3547.29	-58.436	3547.29	-248.12		3547.29	220.079	3547.29	-525.009		407.416	12.1379	426.652	455.579	1059.96	1272.19
3547.39	2.79493	3547.39	-447.77		3547.39	1044.73	3547.39	-591.15		3547.39	-85.995	3547.39	-351.06		3547.39	357.439	3547.39	-470.828		407.469	16.7533	433.71	466.566	1064.92	1266.32
3547.49	-91.8473	3547.49	-506.286		3547.49	993.544	3547.49	-585.033		3547.49	36.2207	3547.49	-433.485		3547.49	244.224	3547.49	-137.202		407.521	18.6744	425.959	460.87	1057.74	1272.2
3547.59	-110.097	3547.59	-536.658		3547.59	956.843	3547.59	-575.984		3547.59	-28.7859	3547.59	-399.102		3547.59	63.9484	3547.59	199.359		407.574	17.2713	416.186	479.43	1079.03	1262.34
3547.68	-260.217	3547.68	-322.66		3547.68	743.451	3547.68	-457.643		3547.68	1.258	3547.68	-361.891		3547.68	-55.4168	3547.68	356.901		407.627	16.3117	411.245	454.102	1058.87	1239.71
3547.78	-247.04	3547.78	-198.503		3547.78	525.001	3547.78	-201.794		3547.78	281.221	3547.78	-287.324		3547.78	-156.547	3547.78	566.199		407.68	20.4412	403.515	453.531	1062.37	1269.66
3547.88	-394.11	3547.88	-34.165		3547.88	432.509	3547.88	153.903		3547.88	504.615	3547.88	-175.845		3547.88	-144.465	3547.88	658.063		407.733	14.7529	424.683	456.557	1080.38	1292.91
3547.98	-693.642	3547.98	-36.8842		3547.98	394.86	3547.98	282.936		3547.98	450.997	3547.98	-88.4969		3547.98	-77.1645	3547.98	716.251		407.786	16.4454	428.218	455.577	1042.47	1267.93
3548.07	-797.551	3548.07	-13.8368		3548.07	282.566	3548.07	452.789		3548.07	412.858	3548.07	-125.033		3548.07	-42.2962	3548.07	899.341		407.839	13.7383	405.054	463.645	1047.56	1276.55
3548.17	-904.83	3548.17	143.908		3548.17	64.5276	3548.17	424.44		3548.17	444.959	3548.17	-100.044		3548.17	-13.7609	3548.17	791.956		407.892	17.743	433.183	474.134	1064.45	1280.35
3548.27	-989.926	3548.27	168.065		3548.27	-278.113	3548.27	459.439		3548.27	628.569	3548.27	109.281		3548.27	-68.7202	3548.27	591.323		407.945	15.7458	412.291	493.601	1078.08	1264.33
3548.37	-874.574	3548.37	122.35		3548.37	-470.157	3548.37	472.414		3548.37	705.987	3548.37	292.418		3548.37	-179.433	3548.37	584.337		407.997	14.4689	424.75	482.887	1070.12	1262.16
3548.47	-655.564	3548.47	40.3803		3548.47	-737.104	3548.47	566.686		3548.47	659.178	3548.47	388.702		3548.47	-97.2069	3548.47	310.56		408.05	12.8881	438.645	473.074	1059.85	1271.65
3548.56	-459.783	3548.56	-85.9061		3548.56	-747.021	3548.56	503.122		3548.56	789.455	3548.56	539.448		3548.56	-24.0768	3548.56	195.825		408.103	19.9667	455.425	483.238	1080.07	1292.74
3548.66	-311.161	3548.66	-34.5354		3548.66	-758.105	3548.66	441.308		3548.66	923.495	3548.66	546.362		3548.66	64.78	3548.66	266.976		408.156	16.9144	436.185	469.611	1057.25	1286.53
3548.76	-129.838	3548.76	82.3558		3548.76	-682.479	3548.76	369.252		3548.76	918.5	3548.76	485.411		3548.76	256.393	3548.76	267.381		408.209	15.5467	440.516	472.31	1079.47	1269.38
3548.86	-120.74	3548.86	112.152		3548.86	-565.513	3548.86	254.444		3548.86	828.54	3548.86	398.657		3548.86	324.804	3548.86	261.43		408.262	16.477	432.108	487.74	1081.46	1263.92
3548.95	41.6084	3548.95	237.167		3548.95	-447.525	3548.95	-6.22783		3548.95	777.966	3548.95	366.604		3548.95	315.296	3548.95	297.057		408.315	19.5272	434.209	484.251	1052.52	1285.48
3549.05	85.7559	3549.05	228.12		3549.05	-331.318	3549.05	-79.3978		3549.05	397.201	3549.05	329.963		3549.05	298.325	3549.05	320.126		408.368	14.8292	454.56	468.541	1083.36	1257.6
3549.15	-54.2623	3549.15	223.323		3549.15	-367.477	3549.15	-212.589		3549.15	154.927	3549.15	334.742		3549.15	512.441	3549.15	272.642		408.421	10.2454	420.694	470.81	1079.18	1239.02
3549.25	-64.298	3549.25	249.733		3549.25	-342.419	3549.25	-399.642		3549.25	43.4532	3549.25	417.339		3549.25	641.249	3549.25	255.41		408.473	18.9033	444.324	487.717	1070.09	1302.83
3549.34	4.02224	3549.34	330.834		3549.34	-401.237	3549.34	-494.841		3549.34	-76.9674	3549.34	363.651		3549.34	540.435	3549.34	123.448		408.526	15.6046	427.105	494.612	1072.44	1291.02
3549.44	75.0115	3549.44	277.709		3549.44	-484.606	3549.44	-515.994		3549.44	-153.166	3549.44	311.609		3549.44	493.964	3549.44	390.041		408.579	13.7643	432.326	463.997	1075.61	1307.24
3549.54	203.076	3549.54	355.696		3549.54	-391.641	3549.54	-447.739		3549.54	-236.267	3549.54	243.185		3549.54	417.591	3549.54	397.761		408.632	20.7854	437.883	463.431	1074.92	1251.84
3549.64	147.191	3549.64	501.499		3549.64	-158.992	3549.64	-414.589		3549.64	-156.09	3549.64	269.2		3549.64	422.302	3549.64	304.083		408.685	15.4726	428.767	476.489	1065.03	1218.19
3549.74	190.36	3549.74	487.41		3549.74	110.8	3549.74	-438.338		3549.74	-207.252	3549.74	366.333		3549.74	166.449	3549.74	358.587		408.738	15.1566	425.975	468.496	1079.68	1256.75
3549.83	117.264	3549.83	500.988		3549.83	317.352	3549.83	-399.283		3549.83	-280.413	3549.83	398.936		3549.83	-0.35803	3549.83	229.824		408.791	12.8335	424.957	463.119	1048.5	1264.55
3549.93	-78.7671	3549.93	385.923		3549.93	393.886	3549.93	-409.855		3549.93	-400.526	3549.93	351.399		3549.93	-51.688	3549.93	193.337		408.844	15.3722	417.092	493.313	1043.68	1266.43
3550.03	-218.062	3550.03	382.767		3550.03	439.392	3550.03	-337.527		3550.03	-314.327	3550.03	290.357		3550.03	-213.524	3550.03	213.606		408.896	11.4332	425.24	481.807	1077.47	1263.6
3550.13	-346.906	3550.13	368.987		3550.13	409.877	3550.13	-295.505		3550.13	-160.809	3550.13	186.349		3550.13	-200.138	3550.13	123.602		408.949	18.5998	425.414	465.857	1075.53	1290.25
3550.22	-319.857	3550.22	320.306		3550.22	344.377	3550.22	-134.39		3550.22	-300.034	3550.22	95.9336		3550.22	-304.772	3550.22	76.8699		409.002	18	443.096	472.648	1046.7	1309.45
3550.32	-215.549	3550.32	238.429		3550.32	393.234	3550.32	38.5496		3550.32	-538.046	3550.32	-45.3821		3550.32	-321.248	3550.32	34.4001		409.055	17.4115	441.694	500.44	1082.89	1289.97
3550.42	-269.969	3550.42	238.622		3550.42	456.368	3550.42	245.266		3550.42	-703.603	3550.42	-152.848		3550.42	-90.691	3550.42	66.1348		409.108	15.2257	442.576	493.603	1069.51	1282.24
3550.52	-380.641	3550.52	218.862		3550.52	653.993	3550.52	359.903		3550.52	-697.592	3550.52	-257.075		3550.52	-34.5683	3550.52	150.45		409.161	15.4253	434.707	486.093	1069.96	1259.42
3550.62	-272.617	3550.62	297.328		3550.62	646.985	3550.62	571.988		3550.62	-806.413	3550.62	-206.707		3550.62	-32.0644	3550.62	179.476		409.214	17.8092	433.215	471.128	1075.98	1285.05
3550.71	-136.835	3550.71	380.065		3550.71	599.602	3550.71	535.371		3550.71	-844.7	3550.71	-257.71		3550.71	-28.1954	3550.71	166.99		409.267	17.9363	421.678	469.768	1088.29	1261.27
3550.81	-125.927	3550.81	579.258		3550.81	571.649	3550.81	542.205		3550.81	-816.485	3550.81	-248.248		3550.81	89.3299	3550.81	163.178		409.319	16.3365	441.858	501.846	1047.42	1258.62
3550.91	-62.7692	3550.91	555.097		3550.91	380.03	3550.91	601.938		3550.91	-638.338	3550.91	-157.449		3550.91	140.258	3550.91	257.305		409.372	11.2577	446.077	487.691	1052.35	1307.09
3551.01	-297.743	3551.01	490.228		3551.01	166.254	3551.01	797.406		3551.01	-551.114	3551.01	-265.731		3551.01	199.224	3551.01	241.253		409.425	17.0914	436.382	486.309	1070.06	1279.06
3551.1	-327.297	3551.1	504.883		3551.1	-153.435	3551.1	860.643		3551.1	-631.427	3551.1	-316.193		3551.1	436.872	3551.1	220.283		409.478	14.2249	436.254	501.223	1060.04	1286.12
3551.2	-208.31	3551.2	407.452		3551.2	-338.931	3551.2	994.555		3551.2	-693.47	3551.2	-387.709		3551.2	613.661	3551.2	328.552		409.531	9.23855	441.386	474.751	1071.72	1290.18
3551.3	-139.87	3551.3	352.4		3551.3	-669.114	3551.3	1006.76		3551.3	-854.609	3551.3	-384.027		3551.3	686.198	3551.3	331.167		409.584	11.3924	429.298	464.964	1061.62	1283.44
3551.4	-101.258	3551.4	202.886		3551.4	-743.02	3551.4	849.949		3551.4	-1008.29	3551.4	-343.298		3551.4	742.495	3551.4	542.753		409.637	12.9933	427.206	475.444	1054.02	1272.93
3551.5	-20.9449	3551.5	109.76		3551.5	-680.879	3551.5	716.527		3551.5	-1009.47	3551.5	-183.512		3551.5	604.35	3551.5	611.721		409.69	8.33012	418.418	475.916	1052.83	1260.95
3551.59	12.3039	3551.59	112.252		3551.59	-735.99	3551.59	545.233		3551.59	-1001.25	3551.59	-96.7831		3551.59	425.231	3551.59	683.818		409.742	20.3209	440.724	462.509	1068.32	1284.53
3551.69	8.92941	3551.69	-86.8953		3551.69	-985.236	3551.69	402.009		3551.69	-1008.92	3551.69	-110.361		3551.69	83.7932	3551.69	709.357		409.795	18	418.841	484.886	1063.92	1273.94
3551.79	-32.6052	3551.79	-227.699		3551.79	-1113.8	3551.79	368.113		3551.79	-1032.47	3551.79	19.0708		3551.79	-130.98	3551.79	682.688		409.848	17.8774	427.553	481.547	1038.22	1280.82
3551.89	-195.853	3551.89	-420.373		3551.89	-1173.14	3551.89	333.506		3551.89	-955.224	3551.89	195.113		3551.89	-284.26	3551.89	710.421		409.901	13.1023	403.066	484.112	1073.74	1268.4
3551.98	-245.515	3551.98	-602.222		3551.98	-1275.26	3551.98	289.708		3551.98	-926.198	3551.98	403.34		3551.98	-264.505	3551.98	796.271		409.954	17.7873	440.482	472.96	1074.79	1265.1
3552.08	-342.358	3552.08	-692.87		3552.08	-1312.82	3552.08	159.787		3552.08	-867.136	3552.08	528.151		3552.08	-273.801	3552.08	853.587		410.007	22.7893	450.246	497.592	1040.06	1282.18
3552.18	-382.507	3552.18	-707.275		3552.18	-1209.07	3552.18	39.5067		3552.18	-724.068	3552.18	475.065		3552.18	-374.281	3552.18	761.84		410.06	16.6342	435.512	501.096	1070.09	1290.6
3552.28	-438.953	3552.28	-855.591		3552.28	-1026.58	3552.28	50.9445		3552.28	-542.397	3552.28	354.007		3552.28	-382.504	3552.28	683.849		410.112	16.5853	430.198	472.058	1046	1282.53
3552.38	-597.107	3552.38	-987.211		3552.38	-902.591	3552.38	84.9343		3552.38	-265.759	3552.38	208.806		3552.38	-310.005	3552.38	644.054		410.165	18.8515	439.381	490.71	1041.36	1281.79
3552.47	-574.78	3552.47	-1171.03		3552.47	-921.386	3552.47	111.521		3552.47	53.0413	3552.47	133.652		3552.47	-314.385	3552.47	387.252		410.218	12.7397	433.077	491.539	1078.06	1286.88
3552.57	-412.259	3552.57	-1209.66		3552.57	-904.647	3552.57	-7.16343		3552.57	273.747	3552.57	8.89846		3552.57	-486.005	3552.57	108.589		410.271	14.6802	433.295	474.913	1033.24	1285.29
3552.67	-299.62	3552.67	-1059.45		3552.67	-841.975	3552.67	-79.3573		3552.67	318.318	3552.67	-90.2642		3552.67	-541.768	3552.67	-27.649		410.324	19.2821	416.743	462.975	1017.86	1258.54
3552.77	-270.058	3552.77	-841.805		3552.77	-748.507	3552.77	-71.2484		3552.77	337.777	3552.77	-188.407		3552.77	-431.84	3552.77	-232.96		410.377	17.7622	435.052	479.383	1063.72	1290.47
3552.86	-226.132	3552.86	-786.077		3552.86	-558.034	3552.86	13.0428		3552.86	421.703	3552.86	-143.237		3552.86	-373.9	3552.86	-448.7		410.43	13.4202	439.299	501.513	1073.1	1278.24
3552.96	-202.893	3552.96	-828.543		3552.96	-327.258	3552.96	179.228		3552.96	430.363	3552.96	-89.1978		3552.96	-398.433	3552.96	-806.152		410.483	12.856	450.982	485.99	1027.06	1260.89
3553.06	85.9175	3553.06	-801.097		3553.06	-219.747	3553.06	208.678		3553.06	634.339	3553.06	-226.188		3553.06	-142.173	3553.06	-924.004		410.535	14.5642	442.712	484.805	1046.91	1287.13
3553.16	279.057	3553.16	-764.209		3553.16	-146.942	3553.16	178.019		3553.16	788.729	3553.16	-192.358		3553.16	20.9487	3553.16	-801.031		410.588	14.9398	443.262	495.308	1057.28	1273.63
3553.26	391.471	3553.26	-589.305		3553.26	-27.5317	3553.26	182.408		3553.26	870.932	3553.26	-174.194		3553.26	-44.4485	3553.26	-903.21		410.641	16	461.641	498.625	1038.04	1269.95
3553.35	513.612	3553.35	-520.382		3553.35	282.789	3553.35	206.037		3553.35	813.546	3553.35	-81.7587		3553.35	-10.7097	3553.35	-891.386		410.694	16.5409	440.048	467.328	1069.19	1262.01
3553.45	739.8	3553.45	-433.334		3553.45	287.95	3553.45	238.967		3553.45	538.733	3553.45	96.0158		3553.45	-0.47825	3553.45	-922.015		410.747	16.1707	439.806	505.511	1034.16	1276.85
3553.55	847.699	3553.55	-185.735		3553.55	75.6139	3553.55	140.058		3553.55	214.035	3553.55	87.2905		3553.55	212.882	3553.55	-1098.76		410.8	14.88	437.212	504.118	1054.2	1253.72
3553.65	873.756	3553.65	-166.802		3553.65	-88.072	3553.65	-9.34748		3553.65	-2.60649	3553.65	119.797		3553.65	348.256	3553.65	-1278.72		410.853	16.347	421.187	486.173	1026.99	1275.67
3553.74	1004.14	3553.74	-166.135		3553.74	-51.5466	3553.74	-111.624		3553.74	-226.953	3553.74	174.298		3553.74	304.167	3553.74	-1336.71		410.905	18.9335	443.363	493.416	1029.03	1270.16
3553.84	795.164	3553.84	-222.19		3553.84	9.49803	3553.84	-144.865		3553.84	-398.434	3553.84	295.585		3553.84	435.839	3553.84	-1404.16		410.958	20.4226	433.26	501.758	1054.25	1268.5
3553.94	695.092	3553.94	-257.065		3553.94	11.6813	3553.94	-265.154		3553.94	-537.016	3553.94	288.009		3553.94	595.03	3553.94	-1360.39		411.011	14.6497	442.758	466.285	1064.58	1282.56
3554.04	647.047	3554.04	-160.919		3554.04	35.3213	3554.04	-333.333		3554.04	-730.318	3554.04	442.769		3554.04	365.023	3554.04	-1135.72		411.064	17.6614	446.911	487.512	1052.42	1278.16
3554.14	569.184	3554.14	-270.076		3554.14	145.009	3554.14	-208.559		3554.14	-865.706	3554.14	600.146		3554.14	258.965	3554.14	-982.49		411.117	21.4108	426.037	478.011	1067.28	1265.71
3554.23	275.895	3554.23	-331.499		3554.23	75.0023	3554.23	6.61297		3554.23	-919.838	3554.23	687.212		3554.23	253.311	3554.23	-921.015		411.17	13.3093	428.187	505.032	1016.15	1244.15
3554.33	47.2266	3554.33	-401.648		3554.33	18.183	3554.33	-2.55147		3554.33	-1049.44	3554.33	710.352		3554.33	351.254	3554.33	-934.83		411.223	16.3578	433.556	487.749	1031.95	1295.87
3554.43	-40.4673	3554.43	-534.345		3554.43	-119.881	3554.43	-5.76428		3554.43	-976.44	3554.43	698.501		3554.43	394.455	3554.43	-1124.79		411.275	19.7631	448.478	475.992	1047.81	1292.06
3554.53	43.4976	3554.53	-588.135		3554.53	-269.607	3554.53	43.3495		3554.53	-878.287	3554.53	566.174		3554.53	199.611	3554.53	-1179.47		411.328	12.1658	421.919	490.117	1041.78	1301.21
3554.62	65.3744	3554.62	-587.065		3554.62	-339.691	3554.62	46.2311		3554.62	-735.807	3554.62	302.902		3554.62	63.1163	3554.62	-1103.08		411.381	17.6629	414.127	483.288	1048.37	1295.51
3554.72	70.8898	3554.72	-413.413		3554.72	-364.139	3554.72	24.1648		3554.72	-507.178	3554.72	86.7591		3554.72	8.56369	3554.72	-1009.39		411.434	21.1845	441.415	500.884	1019.81	1241.04
3554.82	45.0755	3554.82	-442.145		3554.82	-386.671	3554.82	79.2334		3554.82	-363.665	3554.82	22.9398		3554.82	-93.7631	3554.82	-959.799		411.487	23.1867	441.08	517.897	1019.41	1269.98
3554.92	84.603	3554.92	-744.119		3554.92	-595.335	3554.92	92.6944		3554.92	-364.493	3554.92	-168.878		3554.92	-291.875	3554.92	-779.649		411.54	16	431.238	514.095	1062.25	1268.32
3555.01	-12.8044	3555.01	-795.111		3555.01	-795.802	3555.01	71.6238		3555.01	-391.227	3555.01	-318.27		3555.01	-331.209	3555.01	-555.984		411.593	16.7246	442.697	505.779	1069.04	1277.63
3555.11	-131.062	3555.11	-802.663		3555.11	-801.033	3555.11	163.562		3555.11	-312.334	3555.11	-334.904		3555.11	-489.525	3555.11	-341.428		411.645	21.6656	420.005	487.479	1038.17	1305.02
3555.21	-341.132	3555.21	-638.989		3555.21	-766.191	3555.21	309.96		3555.21	-219.228	3555.21	-340.864		3555.21	-456.399	3555.21	-356.33		411.698	24.872	445.167	499.219	1062.16	1248.83
3555.31	-348.409	3555.31	-489.31		3555.31	-917.994	3555.31	313.976		3555.31	-171.298	3555.31	-329.603		3555.31	-432.535	3555.31	-294.997		411.751	16.6038	446.202	481.284	1045.87	1269.05
3555.41	-400.779	3555.41	-291.809		3555.41	-1019.03	3555.41	259.438		3555.41	-101.647	3555.41	-267.105		3555.41	-425.143	3555.41	-342.38		411.804	17.8322	412.352	461.942	1042.35	1282.32
3555.5	-435.539	3555.5	-125.109		3555.5	-1053.09	3555.5	203.141		3555.5	-190.119	3555.5	-139.117		3555.5	-349.394	3555.5	-424.177		411.857	19.7984	440.571	509.819	1032.7	1291.7
3555.6	-315.816	3555.6	-95.0842		3555.6	-841.185	3555.6	171.58		3555.6	-337.379	3555.6	25.0969		3555.6	-374.228	3555.6	-479.322		411.91	18.0136	413.428	490.012	1049.49	1267.96
3555.7	-186.434	3555.7	-221.035		3555.7	-640.878	3555.7	-19.8709		3555.7	-512.161	3555.7	144.736		3555.7	-567.878	3555.7	-425.153		411.962	19.8135	413.469	511.499	1053.19	1264.62
3555.8	-230.274	3555.8	-134.802		3555.8	-583.567	3555.8	-262.831		3555.8	-589.173	3555.8	228.895		3555.8	-439.432	3555.8	-422.214		412.015	17.6537	411.534	474.97	1031.45	1270.1
3555.89	-20.3212	3555.89	-50.7792		3555.89	-546.615	3555.89	-440.9		3555.89	-620.137	3555.89	153.984		3555.89	-472.066	3555.89	-123.204		412.068	17.4901	433.862	497.737	1064.63	1279.52
3555.99	30.88	3555.99	36.6886		3555.99	-457.045	3555.99	-377.27		3555.99	-517.43	3555.99	204.155		3555.99	-588.238	3555.99	173.968		412.121	13.841	435.638	501.023	1043.98	1267.49
3556.09	59.1578	3556.09	29.3123		3556.09	-229.407	3556.09	-327.174		3556.09	-453.098	3556.09	246.6		3556.09	-534.868	3556.09	190.453		412.174	24.993	420.734	509.236	1040.06	1256.78
3556.19	35.714	3556.19	107.887		3556.19	-76.3969	3556.19	-549.691		3556.19	-337.184	3556.19	241.569		3556.19	-370.72	3556.19	-62.7885		412.227	18.0425	451.238	496.629	1030.5	1287.21
3556.29	106.756	3556.29	58.9301		3556.29	160.177	3556.29	-768.999		3556.29	-271.343	3556.29	256.369		3556.29	-228.678	3556.29	-75.8071		412.28	16.0149	443.315	502.561	1024.77	1276.2
3556.38	206.326	3556.38	-123.718		3556.38	193.933	3556.38	-608.38		3556.38	-262.939	3556.38	396.288		3556.38	-188.627	3556.38	-198.194		412.332	17.831	429.261	512.361	1044.15	1262.85
3556.48	336.338	3556.48	-89.0391		3556.48	51.1431	3556.48	-448.226		3556.48	-345.013	3556.48	297.813		3556.48	-241.68	3556.48	-213.772		412.385	19.5398	447.527	480.377	1041.56	1270.39
3556.58	267.379	3556.58	59.021		3556.58	21.2514	3556.58	-549.877		3556.58	-443.644	3556.58	205.883		3556.58	-381.413	3556.58	-52.0937		412.438	23.8023	420.678	505.799	1026.25	1295.04
3556.68	202.824	3556.68	227.167		3556.68	-45.168	3556.68	-537.259		3556.68	-546.393	3556.68	85.7663		3556.68	-159.101	3556.68	-20.4995		412.491	14.57	426.465	501.152	1034.06	1257.1
3556.77	154.808	3556.77	265.075		3556.77	-106.8	3556.77	-420.757		3556.77	-447.314	3556.77	-64.6188		3556.77	77.9311	3556.77	-172.036		412.544	12.1687	440.544	471.195	1035.24	1252.63
3556.87	159.271	3556.87	199.474		3556.87	-148.664	3556.87	-449.684		3556.87	-375.574	3556.87	-305.983		3556.87	207.95	3556.87	-262.639		412.597	16.181	438.642	524.066	1005.44	1270.34
3556.97	72.701	3556.97	114.671		3556.97	-105.865	3556.97	-352.879		3556.97	-233.297	3556.97	-434.777		3556.97	258.501	3556.97	-305.858		412.65	12.0864	427.504	519.68	1063.12	1282.58
3557.07	246.356	3557.07	92.2028		3557.07	-254.15	3557.07	-162.751		3557.07	-55.0314	3557.07	-491.382		3557.07	446.613	3557.07	-199.86		412.702	21.2718	429.988	508.639	1067.44	1262.85
3557.17	225.885	3557.17	95.0547		3557.17	-385.881	3557.17	20.9526		3557.17	-29.0822	3557.17	-606.304		3557.17	658.93	3557.17	-159.606		412.755	20.1707	420.99	502.037	1011.09	1235.77
3557.26	314.233	3557.26	35.7968		3557.26	-306.417	3557.26	282.35		3557.26	-37.3073	3557.26	-718.99		3557.26	653.735	3557.26	-83.8659		412.808	16.4552	431.052	505.806	1007.58	1239.74
3557.36	351.463	3557.36	-35.7913		3557.36	-168.956	3557.36	474.018		3557.36	-47.7518	3557.36	-794.567		3557.36	644.292	3557.36	-126.191		412.861	12.3437	445.065	494.656	1003.13	1251.07
3557.46	441.497	3557.46	-93.9443		3557.46	-153.805	3557.46	529.578		3557.46	-224.993	3557.46	-710.864		3557.46	585.178	3557.46	-110.061		412.914	19.3145	427.961	484.246	1044.33	1279.18
3557.56	619.039	3557.56	-112.489		3557.56	-296.117	3557.56	622.896		3557.56	-385.3	3557.56	-581.641		3557.56	541.511	3557.56	-248.083		412.967	21.5176	446.159	521.066	1034.94	1259.73
3557.65	510.293	3557.65	-269.788		3557.65	-487.385	3557.65	474.186		3557.65	-604.896	3557.65	-371.863		3557.65	357.067	3557.65	-94.4199		413.019	20.1726	432.869	478.587	1019.84	1270.34
3557.75	401.889	3557.75	-270.241		3557.75	-567.342	3557.75	321.188		3557.75	-626.546	3557.75	-286.309		3557.75	351.828	3557.75	-34.8625		413.072	21.7314	408.254	479.157	1037.36	1241.27
3557.85	284.124	3557.85	-292.76		3557.85	-564.159	3557.85	271.485		3557.85	-634.354	3557.85	-169.844		3557.85	143.899	3557.85	142.361		413.125	19.6242	450.229	495.335	983.543	1248.6
3557.95	72.3871	3557.95	-315.991		3557.95	-548.06	3557.95	154.938		3557.95	-520.487	3557.95	-159.168		3557.95	-0.20624	3557.95	252.422		413.178	17.9119	421.668	485.458	992.463	1292.61
3558.04	-10.9032	3558.04	-269.257		3558.04	-444.646	3558.04	-64.9212		3558.04	-567.438	3558.04	-157.456		3558.04	-72.7453	3558.04	261.512		413.231	21.8189	442.837	500.431	1038.46	1259.83
3558.14	-255.84	3558.14	-337.551		3558.14	-325.913	3558.14	-299.903		3558.14	-378.269	3558.14	-88.5363		3558.14	-48.7646	3558.14	139.946		413.284	23.4262	420.179	477.642	1001.15	1268.29
3558.24	-331.662	3558.24	-327.258		3558.24	-316.973	3558.24	-301.593		3558.24	-172.821	3558.24	-35.8165		3558.24	-105.537	3558.24	109.162		413.336	22.0239	404.616	515.86	1015.29	1254.77
3558.34	-351.761	3558.34	-283.031		3558.34	-389.656	3558.34	-150.068		3558.34	-82.1255	3558.34	136.152		3558.34	-191.451	3558.34	64.7856		413.389	21.6401	421.187	512.402	965.217	1301.14
3558.44	-391.671	3558.44	61.5516		3558.44	-379.547	3558.44	-141.202		3558.44	13.0506	3558.44	191.171		3558.44	-320.187	3558.44	-55.2826		413.442	19.8367	416.711	480.221	1024.94	1271.26
3558.53	-319.854	3558.53	379.731		3558.53	-272.616	3558.53	-167.119		3558.53	107.348	3558.53	119.656		3558.53	-417.22	3558.53	-204.3		413.495	23.7104	418.006	506.127	1033.59	1254.96
3558.63	-233.813	3558.63	426.066		3558.63	-105.281	3558.63	-163.341		3558.63	153.847	3558.63	190.538		3558.63	-221.324	3558.63	-462.098		413.548	23.8191	415.866	519.258	1011.23	1259.22
3558.73	-114.134	3558.73	345.708		3558.73	59.2961	3558.73	-290.645		3558.73	57.2922	3558.73	179.564		3558.73	-206.834	3558.73	-571.796		413.601	12.9646	422.523	499.954	1039.33	1262.37
3558.83	49.2112	3558.83	196.188		3558.83	121.89	3558.83	-544.495		3558.83	-142.94	3558.83	33.3945		3558.83	-241.137	3558.83	-624.322		413.653	12.0525	406.928	498.214	997.025	1261.33
3558.92	200.4	3558.92	52.2188		3558.92	197.044	3558.92	-594.949		3558.92	-157.99	3558.92	7.54333		3558.92	-213.441	3558.92	-731.583		413.706	15.6882	430.985	498.2	1025.66	1245.03
3559.02	326.023	3559.02	-202.205		3559.02	215.202	3559.02	-341.99		3559.02	-171.082	3559.02	-24.164		3559.02	16.0478	3559.02	-823.624		413.759	17.9531	449.041	521.677	1037.95	1255
3559.12	383.505	3559.12	-276.061		3559.12	220.655	3559.12	-334.435		3559.12	-182.217	3559.12	-61.7276		3559.12	14.3049	3559.12	-815.682		413.812	17.9591	448.671	469.179	1028.38	1242.71
3559.22	422.536	3559.22	-356.704		3559.22	219.025	3559.22	-319.62		3559.22	-191.395	3559.22	-105.147		3559.22	-5.27646	3559.22	-789.839		413.865	21.5995	433.935	503.628	1006.73	1233.58
3559.32	443.115	3559.32	-444.134		3559.32	210.313	3559.32	-297.544		3559.32	-198.615	3559.32	-154.423		3559.32	-42.6961	3559.32	-746.094		413.918	21.9339	392.969	482.735	1009.9	1289.92
3559.41	445.243	3559.41	-538.352		3559.41	194.518	3559.41	-268.208		3559.41	-203.879	3559.41	-209.555		3559.41	-97.954	3559.41	-684.447		413.97	21.9125	418.24	517.808	1005.59	1254.33
3559.51	428.92	3559.51	-639.357		3559.51	171.641	3559.51	-231.612		3559.51	-207.184	3559.51	-270.544		3559.51	-171.05	3559.51	-604.899		414.023	18.2681	422.321	513.676	984.836	1272.21
3559.61	394.144	3559.61	-747.149		3559.61	141.681	3559.61	-187.756		3559.61	-208.533	3559.61	-337.388		3559.61	-261.985	3559.61	-507.449		414.076	21.586	455.258	531.352	996.881	1256.03
3559.71	340.918	3559.71	-861.729		3559.71	104.639	3559.71	-136.639		3559.71	-207.924	3559.71	-410.089		3559.71	-370.758	3559.71	-392.097		414.129	21.9475	414.794	513.195	1006.38	1272.62
3559.8	269.239	3559.8	-983.095		3559.8	60.5142	3559.8	-78.2624		3559.8	-205.359	3559.8	-488.646		3559.8	-497.369	3559.8	-258.844		414.182	16.5221	426.91	507.858	984.812	1250.41
3559.9	179.11	3559.9	-1111.25		3559.9	9.30703	3559.9	-12.6251		3559.9	-200.835	3559.9	-573.059		3559.9	-641.818	3559.9	-107.689		414.235	19.6308	437.197	505.951	994.696	1259.23
3560	70.5284	3560	-1246.19		3560	-48.9826	3560	60.2725		3560	-194.355	3560	-663.328		3560	-804.106	3560	61.3675		414.287	19.9732	441.725	508.058	997.364	1225.76
																				414.34	21.7802	426.028	494.245	1013.56	1267.41
																				414.345	21.9712	424.438	493.127	1015.28	1272.11
																				414.398	14.0014	442.252	527.07	999.666	1244.07
																				414.451	14.0818	400.584	499.602	978.264	1230.5
																				414.504	21.9517	424.548	519.544	998.737	1266.22
																				414.557	15.89	398.797	484.69	1045.42	1245.83
																				414.61	15.9624	433.148	490.908	1032.07	1246.27
																				414.663	23.956	446.965	505.199	1025.14	1266.17
																				414.716	23.8817	432.842	522.987	996.816	1238.54
																				414.769	17.9576	401.735	527.425	1024.18	1245.89
																				414.822	18.0433	417.551	515.616	1006.63	1251.89
																				414.875	18.2506	428.472	523.818	974.02	1224.98
																				414.928	19.9596	415.801	488.487	987.338	1256.33
																				414.981	21.5394	435.101	522.582	994.34	1280.21
																				415.034	24.0257	432.736	520.396	967.929	1262.41
																				415.087	17.9528	432.092	522.936	1034.65	1286.82
																				415.139	17.9282	436.223	480.623	1026.39	1268.95
																				415.192	17.9243	437.564	509.973	1025.33	1243.71
																				415.245	18.2921	437.518	512.061	1041.45	1237.47
																				415.298	16.1062	416.038	508.668	1006.13	1266.04
																				415.351	18	422.404	521.728	1018.73	1239.8
																				415.404	23.9805	429.726	513.066	1008.08	1250.44
																				415.457	20.1903	406.084	513.598	1039.56	1258.62
																				415.51	17.8387	425.929	525.579	1018.92	1275.16
																				415.563	25.2874	414.015	501.759	1004.94	1272.89
																				415.616	23.7532	441.98	509.788	966.797	1265.77
																				415.669	13.8226	408.855	514.627	1033.29	1237.27
																				415.722	21.6286	410.75	488.163	1000.35	1234.65
																				415.775	21.8619	416.161	492.206	1003.93	1247.26
																				415.828	16.1326	427.159	481.927	992.796	1239.32
																				415.881	13.9062	433.029	519.037	1012.68	1214.6
																				415.934	21.8244	412.316	492.346	987.944	1264.37
																				415.986	25.5981	427.472	505.403	1013.17	1227.44
																				416.039	16.1504	431.434	509.876	1017.61	1235.39
																				416.092	15.8845	412.504	517.639	997.224	1220.92
																				416.145	18.3686	414.31	535.384	971.676	1245.96
																				416.198	23.7297	420.914	499.925	971.379	1241.3
																				416.251	19.8615	424.953	493.079	1019.25	1254.97
																				416.304	14.3146	406.734	509.797	1016.32	1223.4
																				416.357	23.8064	428.656	504.604	1001.71	1230.06
																				416.41	16.0507	437.443	507.321	994.818	1248.77
																				416.463	19.5107	435.957	517.72	1002.72	1238.18
																				416.516	21.6178	425.393	527.26	1030.76	1240.6
																				416.569	25.7665	430.461	511.145	1002.78	1227.24
																				416.622	19.2353	420.968	500.859	971.802	1244.32
																				416.675	13.6311	431.331	494.776	1025.4	1223.17
																				416.728	24.9948	393.432	519.106	983.766	1231.3
																				416.78	25.0388	411.723	515.467	967.027	1238.77
																				416.833	17.8039	414.555	516.279	992.082	1221.76
																				416.886	23.3765	417.905	508.283	1009.48	1218.36
																				416.939	18.5391	434.912	506.922	956.199	1231.14
																				416.992	21.4771	424.329	505.966	970.436	1228.9
																				417.045	19.0196	420.782	524.829	1015.75	1223.59
																				417.098	24.0021	403.899	507.843	983.231	1214.74
																				417.151	23.8357	419.32	531.193	1005.97	1222.85
																				417.204	19.8337	430.827	524.899	1001.96	1215.34
																				417.257	17.6045	400.472	524.752	989.4	1209.26
																				417.31	20.512	426.753	512.635	1026.29	1222.01
																				417.363	11.2681	413.84	511.87	997.681	1199.16
																				417.416	21.1408	405.289	496.996	1013.48	1225.07
																				417.469	21.658	421.094	467.301	970.842	1215.64
																				417.521	16.2805	402.147	521.764	1012.07	1252.74
																				417.574	17.5688	413.983	534.316	1017.07	1233.56
																				417.627	15.7456	401.27	505.511	1016.89	1239.78
																				417.68	20.1108	423.386	530.425	983.53	1262.5
																				417.733	17.8515	401.229	501.603	975.394	1193.77
																				417.786	17.2794	411.157	499.93	983.335	1228.78
																				417.839	22.6107	408.575	501.521	1028.71	1198.8
																				417.892	25.0558	411.158	496.164	1028.62	1235.63
																				417.945	17.8064	408.661	507.972	977.5	1184.89
																				417.998	18.1953	416.907	521.094	1003.68	1220.99
																				418.051	16.5709	419.512	520.64	1046.2	1244.71
																				418.104	21.9547	415.341	531.339	1026.55	1235.26
																				418.156	17.5993	406.575	504.315	1014.74	1185.2
																				418.209	23.0136	424.104	500.626	990.754	1218.72
																				418.262	25.553	420.37	516.098	993.632	1228.24
																				418.315	21.5393	412.339	518.866	982.634	1200.94
																				418.368	13.8438	423.129	512.186	979.005	1206.77
																				418.421	23.1667	427.866	495.863	976.651	1212.45
																				418.474	19.7369	413.707	532.197	988.287	1201.22
																				418.527	14.375	410.284	532.325	987.553	1229.41
																				418.58	20.1568	412.933	533.319	999.886	1219.33
																				418.633	13.0983	444.795	514.033	985.837	1187.71
																				418.686	17.1782	414.79	503.126	984.051	1214.27
																				418.739	17.8219	408.22	541.659	974.113	1207.68
																				418.792	23.8181	406.262	490.268	1000.63	1198.25
																				418.844	21.7802	422.825	525.761	1007.21	1202.85
																				418.897	16.9259	427.018	507.13	979.039	1204.41
																				418.95	20.2511	410.223	517.245	978.485	1204.01
																				419.003	13.5531	418.766	516.886	977.152	1219.51
																				419.056	20.7654	413.923	531.44	997.821	1180.2
																				419.109	24.1159	405.558	495.912	1000.71	1197.97
																				419.162	22.532	428.186	529.942	981.877	1173.85
																				419.215	18.2282	429.669	513.85	996.754	1188.23
																				419.268	17.1666	415.101	507.108	967.101	1197.17
																				419.321	21.0197	406.695	529.673	1014.91	1194.44
																				419.374	23.4663	414.427	506.836	946.912	1203
																				419.426	24.9177	421.885	535.396	993.147	1192.85
																				419.479	12.9374	401.66	517.005	961.287	1180.52
																				419.532	17.9199	416.634	503.884	984.182	1171.31
																				419.585	25.3577	404.068	510.877	985.401	1161.55
																				419.638	22.0854	421.576	550.426	982.906	1207.79
																				419.691	15.1883	408.235	513.096	1014.49	1192.47
																				419.744	21.5705	411.174	509.633	968.962	1166.05
																				419.797	19.1088	420.571	508.586	961.051	1178.2
																				419.85	13.6717	404.107	518.627	960.082	1174.39
																				419.903	20.224	401.979	523.806	991.123	1148.91
																				419.956	21.2986	398.091	490.031	972.55	1163.52
																				420.008	20	414.96	521.255	963.158	1160.1
																				420.061	9.9226	414.523	517.281	979.724	1146.01
																				420.114	19.1262	399.864	517.087	987.243	1166.92
																				420.167	17.0262	413.125	508.466	979.355	1153.59
																				420.22	15.4341	403.319	502.105	954.907	1189.75
																				420.273	18.4485	417.032	502.046	973.548	1167.54
																				420.326	21.0469	406.81	484.037	982.608	1187.91
																				420.379	17.3685	402.67	517.38	973.205	1160.53
																				420.432	17.6795	401.464	501.847	968.462	1191.57
																				420.485	17.2893	406.083	506.911	952.959	1157.49
																				420.537	18.0327	406.092	517.031	984.539	1171.03
																				420.59	21.9772	407.1	510.266	980.038	1167.5
																				420.643	11.2159	401.399	500.648	1000.67	1170.79
																				420.696	23.5204	412.661	513.375	981.954	1143.1
																				420.749	16.2997	422.113	501.754	972.787	1148.38
																				420.802	20.2386	385.036	522.228	940.311	1172.69
																				420.855	18.8896	401.891	490.127	964.134	1148.32
																				420.908	17.0097	412.031	502.199	971.114	1164.35
																				420.961	18.5029	401.731	507.681	981.825	1145.1
																				421.014	23.7347	407.673	503.121	939.252	1154.18
																				421.066	19.4932	408.605	513.333	958.258	1151.01
																				421.119	14.6725	405.368	520.738	985.141	1139.23
																				421.172	16.1479	382.525	530.577	957.691	1165.88
																				421.225	18.17	412.007	508.947	954.918	1137.67
																				421.278	21.2503	427.976	517.77	946.489	1144.56
																				421.331	21.8951	406.479	507.156	996.806	1151.49
																				421.384	19.3297	392.602	502.208	968.35	1163.94
																				421.437	22.7897	400.603	497.206	959.815	1167.12
																				421.49	18.5379	376.905	508.763	970.347	1099.48
																				421.543	14.4381	400.397	516.94	988.004	1146.9
																				421.595	18.1008	405.546	504.27	946.732	1140.72
																				421.648	29.5012	396.537	510.663	987.536	1157.21
																				421.701	13.3153	389.546	509.281	953.027	1140.94
																				421.754	20.3414	383.295	507.759	966.727	1186.4
																				421.807	17.4359	407.317	497.595	961.21	1151.43
																				421.86	20	406.736	528.285	949.643	1144.51
																				421.913	20	422.136	515.801	965.106	1133.58
																				421.966	25.1014	415.757	512.156	960.887	1143.25
																				422.019	23.1768	413.408	507.072	941.54	1154.63
																				422.071	20	396.971	510.51	947.127	1172.9
																				422.124	16.924	384.594	506.728	968.848	1096.63
																				422.177	21.9763	411.007	522.058	974.931	1156.65
																				422.23	21.7767	399.001	519.447	982.02	1105.34
																				422.283	17.7207	417.118	509.212	949.8	1133.39
																				422.336	16.7783	397.4	506.682	976.74	1131.86
																				422.389	19.3961	385.029	503.238	939.013	1148.22
																				422.442	21.6345	396.759	518.593	964.282	1131.7
																				422.495	20.72	393.343	526.452	963.172	1133.87
																				422.547	12.7032	392.44	508.797	936.796	1135.9
																				422.6	23.1911	379.006	514.094	958.902	1122.7
																				422.653	20.1097	395.959	506.207	965.638	1119.31
																				422.706	18.8511	395.349	498.802	971.666	1102.2
																				422.759	24.189	402.581	501.248	958.535	1133.4
																				422.812	21.3281	412.758	505.324	946.6	1138.89
																				422.865	19.7983	415.311	502.114	907.681	1127.33
																				422.918	16.8467	400.866	522.481	960.388	1123.86
																				422.97	23.381	393.302	516.86	948.77	1119.75
																				423.023	21.7427	396.117	524.355	960.034	1111.61
																				423.076	15.2665	411.984	514.819	946.576	1104.17
																				423.129	17.5723	397.61	515.906	944.132	1128.33
																				423.182	22.4595	391.931	519.525	954.552	1116.23
																				423.235	11.5407	401.116	514.613	921.029	1124.71
																				423.288	17.3374	377.791	499.583	944.01	1130.24
																				423.341	18.4747	397.853	502.182	915.015	1135.57
																				423.393	16.6785	388.555	516.309	928.438	1095.52
																				423.446	20.633	379.328	513.91	954.223	1089.54
																				423.499	22.6779	408.503	497.126	948.426	1111.99
																				423.552	23.8341	391.897	500.492	948.931	1092.57
																				423.605	20.8819	376.828	514.081	958.111	1102.52
																				423.658	21.4309	400.4	503.218	931.037	1122.92
																				423.711	19.7581	389.175	494.864	947.391	1101.15
																				423.764	20	389.076	515.472	941.406	1073.76
																				423.816	16.0323	401.941	509.507	943.085	1085.04
																				423.869	19.7143	404.21	513.529	941.588	1110.13
																				423.922	22.8192	399.787	470.713	936.981	1095.03
																				423.975	19.1856	386.097	507.621	946.637	1085.78
																				424.028	20.1332	383.071	510.76	930.808	1099.09
																				424.081	17.0114	401.132	519.296	918.068	1088.21
																				424.134	16.9378	368.268	514.08	937.334	1061.33
																				424.187	18.2662	383.686	485.382	916.603	1103.54
																				424.24	20.5204	371.976	506.574	935.788	1088.53
																				424.292	15.9595	397.932	518.408	941.178	1070.1
																				424.345	16.5486	370.753	507.626	936.434	1058.12
																				424.398	18.6705	390.647	504.937	928.729	1091.26
																				424.451	19.8045	402.742	493.306	923.296	1085.3
																				424.504	21.7223	383.439	504.033	937.385	1076.67
																				424.557	17.8061	379.936	514.273	916.276	1085.62
																				424.61	15.4227	386.392	506.452	944.58	1091.71
																				424.662	18.4583	390.042	508.544	930.253	1077.44
																				424.715	16.2643	384.661	498.035	923.758	1077.35
																				424.768	18.1068	383.545	502.119	947.527	1067.71
																				424.821	20.4967	395.418	493.802	931.862	1079.13
																				424.874	18.6065	386.257	496.894	939.757	1097.55
																				424.927	14.3709	388.015	472.418	907.192	1070.36
																				424.98	20.1753	368.391	508.403	935.819	1074.01
																				425.033	22.4859	385.244	502.073	925.537	1071.75
																				425.085	22.3155	370.428	503.686	933.58	1074.82
																				425.138	16.7361	377.941	505.277	923.169	1070.84
																				425.191	18.1073	399.53	495.507	920.222	1071.65
																				425.244	23.6755	386.34	498.632	913.998	1076.39
																				425.297	15.4357	386.724	494.575	915.065	1082
																				425.35	16.1332	379.775	492.4	948.185	1077.88
																				425.403	21.8585	381.569	503.347	954.406	1059.92
																				425.455	19.1709	387.101	508.281	923.009	1070.01
																				425.508	17.5069	387.479	507.919	938.951	1078.13
																				425.561	15.8242	382.766	502.985	932.475	1075.82
																				425.614	17.0166	374.645	499.901	934.286	1065.4
																				425.667	18.2048	381.869	513.736	928.272	1069.28
																				425.72	21.4361	380.436	495.324	897.115	1076.5
																				425.773	18.4178	390.446	498.724	928.723	1077.85
																				425.825	20.993	370.551	500.193	917.043	1052.42
																				425.878	24.7878	386.602	498.316	916.007	1070.09
																				425.931	17.3618	391.261	480.732	905.439	1075.68
																				425.984	21.6303	376.544	515.377	931.069	1064.71
																				426.037	19.3749	382.808	503.002	935.003	1075.13
																				426.09	15.8745	382.641	516.927	919.211	1074.49
																				426.143	18.8796	375.75	511.518	925.099	1043.26
																				426.195	18.7681	366.703	494.191	931.312	1070.7
																				426.248	18.1574	377.926	491.128	924.828	1058.65
																				426.301	16.5068	378.043	480.288	933.989	1064.96
																				426.354	19.7823	386.449	501.106	938.809	1070.69
																				426.407	17.6036	372.592	500.447	940.32	1041.7
																				426.46	20.2854	391.635	504.448	921.492	1056.41
																				426.513	19.9693	376.167	496.377	940.304	1057.35
																				426.565	17.0893	372.425	494.479	905.753	1072.44
																				426.618	17.6664	379.562	490.166	911.988	1049.77
																				426.671	13.9285	380.398	503.29	924.781	1058.37
																				426.724	16.4858	367.127	496.495	942.94	1055.28
																				426.777	17.3052	375.698	481.262	908.67	1040.59
																				426.83	21.2907	402.521	484.331	915.413	1048.16
																				426.883	19.946	380.405	495.245	890.337	1047.8
																				426.935	20.3071	372.823	495.916	909.073	1045.94
																				426.988	18.4096	384.806	502.231	905.372	1028.91
																				427.041	14.0681	360.975	491.547	910.929	1062.47
																				427.094	21.216	369.323	498.969	901.434	1050.79
																				427.147	16.8924	367.437	491.423	918.27	1050.22
																				427.2	12.3648	374.245	495.921	887.711	1052.7
																				427.252	18.6149	378.483	498.058	906.977	1059.38
																				427.305	18.3174	384.921	498.195	921.393	1020.53
																				427.358	14.3064	369.347	488.255	917.716	1034.28
																				427.411	16.5943	370.763	489.437	901.929	1030.97
																				427.464	23.525	381.025	493.974	900.374	1039.14
																				427.517	20.8738	358.702	500.579	932.735	1045.53
																				427.57	15.4916	377.943	490.781	923.646	1027.72
																				427.622	16.5407	379.301	496.425	928.08	1032.96
																				427.675	21.9754	372.125	499.147	902.755	1029.85
																				427.728	23.5069	365.965	492.916	886.794	1042.21
																				427.781	15.4582	379.525	486.492	895.609	1045.95
																				427.834	16.0322	392.524	490.233	902.185	1038.14
																				427.887	20.968	377.671	487.441	893.232	1040.56
																				427.939	15.5204	366.643	490.243	922.571	1048.4
																				427.992	14.5708	383.54	487.625	904.365	1031.45
																				428.045	17.6042	390.161	496.769	934.989	1039.83
																				428.098	19.0428	370.473	502.267	898.563	1048.29
																				428.151	15.5257	382.252	490.959	893.122	1018.12
																				428.204	18.523	370.524	489.678	900.029	1031.16
																				428.257	14.5452	366.364	486.535	909.31	1030.23
																				428.309	15.899	375.675	473.164	891.4	1030.46
																				428.362	16.5075	373.699	483.947	896.038	1031.6
																				428.415	17.617	372.902	506.103	891.734	1036.75
																				428.468	15.7008	371.043	500.404	909.463	1010.43
																				428.521	14.8642	372.291	495.324	905.004	1045.61
																				428.574	16.6237	377.294	490.754	918.202	1025.71
																				428.626	18.6312	361.667	486.596	889.952	1001.86
																				428.679	21.4151	360.5	491.848	888.175	1004.9
																				428.732	16.9301	366.44	494.806	894.311	1007.21
																				428.785	14.6535	367.725	491.49	913.435	1009.77
																				428.838	17.9111	363.115	500.602	910.557	1014.98
																				428.891	14.4135	371.182	491.434	882.962	1022.98
																				428.943	14.3343	352.774	501.207	879.079	1002.65
																				428.996	14.9107	358.946	495.746	905.777	1019.13
																				429.049	14.8055	364.158	496.863	901.19	1030.11
																				429.102	18.4392	379.749	489.088	907.541	1016.24
																				429.155	21.4962	381.811	489.839	895.432	1002.17
																				429.208	14.9102	374.955	500.453	904.547	1009
																				429.26	18.1815	357.18	507.519	901.451	1018.74
																				429.313	20.619	364.958	502.281	904.387	1010.54
																				429.366	19.9581	359.608	488.537	892.263	1012.79
																				429.419	13.6171	364.02	497.98	909.162	1003.79
																				429.472	16.0042	361.489	486.828	914.695	1014.02
																				429.524	20	371.825	487.122	888.462	1013.36
																				429.577	14.1628	360.073	497.101	894.693	1019
																				429.63	19.816	353.775	496.337	910.675	1013.8
																				429.683	20	372.707	508.338	871.129	1000.94
																				429.736	18.7854	365.746	482.967	874.646	1000.73
																				429.789	18.6606	366.235	482.02	874.688	990.438
																				429.841	14.6905	361.404	490.773	878.331	1018.02
																				429.894	16.8447	352.748	490.127	887.706	1013.12
																				429.947	15.5053	365.898	494.74	876.521	995.752
																				430	14.1518	364.351	488.82	885.764	1004.78
																				430.053	23.4612	361.15	487.023	869.771	1007.25
																				430.106	26.0338	343.546	492.011	881.82	996.202
																				430.158	17.4126	341.29	481.47	891.836	979.305
																				430.211	18.0999	355.773	483.574	893.972	993.982
																				430.264	17.9486	364.216	484.473	886.856	994.278
																				430.317	20.4019	359.159	483.291	887.499	1003.4
																				430.37	19.2929	361.728	496.971	881.368	988.574
																				430.422	17.8523	366.657	501.473	877.494	989.986
																				430.475	22.3961	367.786	492.53	893.311	994.607
																				430.528	20.146	371.202	486.52	889.523	994.355
																				430.581	16.4116	368.744	483.489	876.246	1026.4
																				430.634	17.2097	359.102	478.122	884.118	1010.62
																				430.687	18.1808	356.676	488.37	891.618	996.213
																				430.739	17.5366	365.121	497	886.858	1002.23
																				430.792	13.4861	364.439	489.752	886.91	979.471
																				430.845	19.9248	354.719	482.449	871.555	997.837
																				430.898	18.6843	365.326	503.828	866.411	983.09
																				430.951	15.7952	369.073	480.119	865.819	994.944
																				431.004	13.1514	356.031	491.483	875.449	996.81
																				431.056	20	365.845	494.566	889.409	978.417
																				431.109	17.0616	363.817	485.204	886.647	989.641
																				431.162	17.9563	377.322	474.076	864.182	997.379
																				431.215	18.9476	351.761	489.19	881.858	975.672
																				431.268	19.0933	358.91	485.942	896.203	971.204
																				431.32	15.2602	368.969	492.271	868.562	994.683
																				431.373	17.1478	363.682	487.685	862.051	995.342
																				431.426	20.19	359.493	490.229	869.924	990.829
																				431.479	17.5883	364.116	483.173	910.845	988.862
																				431.532	17.36	354.447	484.888	890.089	968.71
																				431.584	17.0249	354.688	488.267	871.32	988.141
																				431.637	16.8823	352.376	491.035	882.757	982.348
																				431.69	19.8975	360.433	491.982	867.355	984.291
																				431.743	17.8468	361.474	488.163	862.704	979.071
																				431.796	20.0692	359.186	494.832	874.021	970.463
																				431.848	14.1816	370.687	499.289	861.658	970.156
																				431.901	17.1554	366.6	480.048	839.497	962.31
																				431.954	18.4567	359.035	486.612	858.254	980.077
																				432.007	18.6214	339.98	500.999	884.131	977.186
																				432.06	17.9437	346.155	481.973	844.084	973.472
																				432.113	17.5029	350.012	465.045	852.384	977.604
																				432.165	16.4194	350.639	473.82	885.856	970.577
																				432.218	12.6524	351.131	493.529	877.67	960.594
																				432.271	14.2219	349.065	480.849	862.3	965.534
																				432.324	14.2361	347.578	476.252	853.762	956.484
																				432.377	19.1217	347.852	474.772	849.974	958.798
																				432.429	15.121	338.586	492.86	869.179	973.77
																				432.482	11.7324	353.437	476.203	861.863	963.687
																				432.535	18.6248	342.754	489.083	858.128	965.612
																				432.588	18.7419	349.845	480.385	840.688	980.386
																				432.641	15.5624	348.396	482.883	843.723	975.423
																				432.693	15.0748	360.166	478.326	855.006	965.916
																				432.746	15.1646	352.979	487.923	842.756	956.12
																				432.799	15.6353	351.348	478.341	849.822	959.665
																				432.852	13.4118	350.007	487.507	848.248	961.455
																				432.905	20.3871	348.773	479.681	850.857	954.12
																				432.957	17.7134	345.941	479.932	855.59	940.182
																				433.01	21.4899	335.871	485.123	865.133	943.972
																				433.063	15.6032	345.25	484.012	846.365	944.656
																				433.116	23.5253	340.725	490.382	845.17	931.005
																				433.169	17.8672	351.883	478.648	835.03	947.147
																				433.221	19.3619	348.638	480.933	827.467	937.847
																				433.274	16.6297	353.314	489.787	841.383	955.512
																				433.327	15.5486	357.832	488.243	855.75	965.04
																				433.38	10.8288	346.432	486.392	862.959	944.501
																				433.433	14.653	343.512	478.341	852.617	961.474
																				433.485	16.6145	340.99	481.96	830.679	954.965
																				433.538	15.3619	351.383	494.095	838.046	936.26
																				433.591	18.0424	352.938	473.058	827.419	945.002
																				433.644	13.5597	358.52	476.126	844.273	939.991
																				433.697	14.6952	333.723	480.597	847.52	938.199
																				433.749	13.0462	352.684	484.186	840.17	950.381
																				433.802	15.5951	356.269	493.566	821.684	934.206
																				433.855	20.6524	343.571	473.833	802.203	950.88
																				433.908	16.901	328.603	472.39	834.08	947.125
																				433.96	15.4241	359.481	479.015	828.758	942.51
																				434.013	17.3226	354.879	486.053	811.854	945.658
																				434.066	16.1445	344.4	478.863	858.677	938.581
																				434.119	15.4546	348.105	476.958	846.16	946.532
																				434.172	15.5643	350.672	466.667	828.437	933.053
																				434.224	19.2733	355.209	486.753	846.775	946.155
																				434.277	16.9024	344.054	476.152	831.975	950.287
																				434.33	17.8594	333.232	468.071	839.16	944.578
																				434.383	20.8906	351.375	480.193	842.036	934.08
																				434.436	18.6989	347.616	486.262	841.609	927.698
																				434.488	19.4854	354.955	473.616	813.151	936.228
																				434.541	22.3769	345.382	483.859	831.685	939.569
																				434.594	17.533	353.069	472.083	832.541	919.876
																				434.647	14.5796	349.453	464.506	837.485	943.628
																				434.699	16.9115	340.335	466.139	823.02	943.498
																				434.752	14.7965	332.069	478.989	841.057	947.809
																				434.805	14.1256	353.668	468.566	829.546	938.531
																				434.858	14.6304	332.887	471.567	844.852	924.064
																				434.911	17.4108	338.161	474.171	849.875	919.103
																				434.963	22.1243	345.829	482.5	826.029	929.753
																				435.016	16.8163	356.23	482.356	835.542	927.917
																				435.069	17.0718	346.45	478.749	844.842	929.11
																				435.122	16.7366	354.101	487.034	831.148	937.802
																				435.175	17.2538	352.144	482.182	852.57	923.45
																				435.227	16.6427	347.789	472.128	831.152	917.127
																				435.28	16.0937	350.731	479.948	840.023	934.132
																				435.333	20.333	353.216	475.323	842.651	917.113
																				435.386	20.5659	355.92	457.016	824.27	911.754
																				435.438	15.5631	335.997	454.272	796.027	924.088
																				435.491	16.869	340.737	468.445	814.416	919.961
																				435.544	22.0654	341.349	471.402	829.75	931.374
																				435.597	18.1872	330.537	464.15	828.787	939.758
																				435.65	14.3188	342.918	467.678	819.505	924.81
																				435.702	16.1124	335.139	479.801	831.255	912.489
																				435.755	21.1728	324.53	478.693	826.256	924.53
																				435.808	18.7108	332.637	492.027	818.654	911.468
																				435.861	14.3072	332.446	459.651	824.474	901.501
																				435.913	16.8153	323.427	463.7	824.029	919.582
																				435.966	21.6972	342.047	476.202	814.481	902.541
																				436.019	15.4016	342.277	464.145	840.97	931.934
																				436.072	25.0171	351.661	452.48	848.577	911.556
																				436.124	21.9069	345.088	468.949	817.867	918.127
																				436.177	20.2535	333.128	460.146	816.49	900.612
																				436.23	15.0454	337.867	462.524	811.824	901.833
																				436.283	17.6945	338.489	458.39	807.686	891.612
																				436.336	18.5165	331.935	464.125	811.44	915.746
																				436.388	18.3412	344.817	473.915	821.335	908.623
																				436.441	16.8279	322.232	466.421	808.551	908.802
																				436.494	22.0856	338.026	476.017	795.728	903.128
																				436.547	19.3742	329.789	465.242	796.812	916.846
																				436.599	17.2971	330.946	457.309	811.418	911.555
																				436.652	16.2446	334.925	449.696	799.602	888.604
																				436.705	10.5237	345.372	463.261	807.601	887.185
																				436.758	14	325.328	460.589	792.063	899.772
																				436.81	14.4308	311.739	463.072	773.623	902.104
																				436.863	18.2445	321.848	474.131	814.621	884.348
																				436.916	15.156	309.249	457.872	792.108	883.968
																				436.969	17.4292	314.551	470.325	780.771	895.949
																				437.022	16	328.341	458.633	778.557	904.519
																				437.074	14.8104	311.44	465.302	787.023	888.27
																				437.127	14.6252	318.499	463.194	778.666	910.481
																				437.18	14.4665	326.278	458.234	764.449	869.691
																				437.233	18.2299	317.561	455.142	776.875	867.106
																				437.285	18.4916	318.201	461.408	762.697	871.525
																				437.338	12.9692	328.797	469.425	790.246	890.305
																				437.391	18	331.549	457.969	788.41	902.043
																				437.444	16.9868	327.51	464.666	780.432	881.489
																				437.496	14	318.718	463.798	796.161	866.076
																				437.549	14.3491	317.109	454.789	783.176	862.978
																				437.602	19.3087	322.231	467.538	801.993	890.984
																				437.655	15.1136	319.592	462.101	806.018	881.494
																				437.707	11.6128	333.487	441.239	793.985	887.41
																				437.76	17.8642	324.661	451.69	792.313	865.921
																				437.813	21.4194	339.523	459.683	787.788	880.193
																				437.866	15.1034	316.531	474.226	788.05	882.279
																				437.918	13.1378	338.061	452.095	818.059	873.17
																				437.971	15.7495	333.873	457.039	787.644	873.265
																				438.024	15.5733	329.314	454.91	775.338	868.682
																				438.077	13.8235	317.565	451.357	804.237	888.117
																				438.129	13.3415	321.988	458.493	795.125	892.188
																				438.182	20.4869	345.145	460.192	775.001	897.643
																				438.235	16.974	330.02	463.027	784.123	878.558
																				438.288	13.8036	323.649	438.193	783.747	884.237
																				438.34	19.7123	327.935	455.137	760.127	834.414
																				438.393	20.6597	315.372	448.964	791.04	865.634
																				438.446	15.7845	335.423	451.847	794.115	878.643
																				438.499	16.0835	325.233	444.693	792.497	874.759
																				438.551	19.153	309.826	464.201	757.949	886.005
																				438.604	14.4837	345.057	469.731	780.621	870.189
																				438.657	17.3277	330.008	454.864	771.077	879.536
																				438.71	14.0046	331.749	450.028	740.217	880.107
																				438.762	19.5527	318.551	444.824	778.865	870.588
																				438.815	20.1231	336.169	459.89	783.51	848.686
																				438.868	10.8553	336.282	437.276	792.19	855.682
																				438.921	18.7141	334.142	462.817	795.696	869.464
																				438.973	22.9492	317.626	464.967	782.028	873.511
																				439.026	17.8903	325.28	442.3	793.272	883.109
																				439.079	15.8104	304.17	453.8	777.187	883.897
																				439.132	21.9377	315.426	442.859	763.542	873.218
																				439.184	22.447	290.882	452.838	757.881	852.3
																				439.237	12.5018	310.761	440.514	764.155	866.349
																				439.29	15.8745	339.571	467.289	792.459	840.731
																				439.343	19.6144	321.554	446.105	769.816	857.567
																				439.395	17.6896	317.018	466.623	799.812	882.802
																				439.448	14.309	332.161	447.801	783.836	867.709
																				439.501	21.3744	307.582	457.177	772.434	856.13
																				439.554	19.8539	307.373	458.765	777.933	831.903
																				439.606	12.1317	331.57	456.954	768.461	886.971
																				439.659	15.6917	317.109	450.573	782.622	842.176
																				439.712	6.65428	302.69	449.639	751.465	859.014
																				439.765	15.9457	315.232	449.811	776.934	863.24
																				439.817	14.3648	354.481	460.876	780.547	882.01
																				439.87	23.3784	316.721	451.804	766.978	860.831
																				439.923	15.8932	336.845	463.073	746.505	843.036
																				439.976	15.9639	313.385	455.522	768.832	841.683
																				440.028	13.901	306.465	462.656	772.37	867.305
																				440.081	13.9598	332.583	457.067	749.437	848.127
																				440.134	17.7031	300.751	464.2	775.719	863.65
																				440.186	16.0188	332.885	437.451	740.525	866.77
																				440.239	17.7495	327.685	455.555	795.706	856.598
																				440.292	17.8208	308.318	430.05	780.298	869.949
																				440.345	14.1626	321.809	451.964	785.923	827.668
																				440.397	17.9282	323.693	444.047	753.772	870.048
																				440.45	17.6602	311.064	442.468	773.016	849.073
																				440.503	17.8718	298.951	440.675	758.658	837.464
																				440.556	12.3346	309.402	450.453	782.495	829.082
																				440.608	18.0655	291.635	444.95	796.581	837.599
																				440.661	23.7296	297.467	447.516	764.674	825.387
																				440.714	14.0754	335.999	460.72	749.431	841.462
																				440.767	12.0294	311.265	451.646	769.339	837.701
																				440.819	17.8982	305.449	426.565	735.682	839.803
																				440.872	17.8893	326.395	466.94	732.306	860.432
																				440.925	8.31481	311.652	444.471	749.697	855.139
																				440.977	10.0396	313.341	442.388	764.064	826.746
																				441.03	21.5843	307.476	417.571	774.248	835.208
																				441.083	14.2712	288.294	451.541	735.775	818.471
																				441.136	10.1586	330.045	470.098	758.262	842.846
																				441.188	17.7339	283.568	432.732	745.636	841.74
																				441.241	19.9068	308.783	437.459	758.824	803.487
																				441.294	6.5556	294.464	445.92	743.968	821.382
																				441.347	21.3054	322.574	425.766	730.172	824.136
																				441.349	21.9504	323.768	425.334	729.544	824.348
																				441.402	16.0358	319.672	455.322	745.459	812.783
																				441.454	16.001	319.599	449.663	731.559	816.943
																				441.507	8.06378	303.766	440.171	745.009	838.59
																				441.56	14.0121	295.764	438.616	729.048	832.746
																				441.613	17.9535	279.818	435.012	750.509	823.022
																				441.666	17.9066	303.093	425.273	749.997	836.608
																				441.719	12.0598	301.369	443.232	694.872	850.674
																				441.771	19.9107	301.414	437.737	755.624	829.252
																				441.824	19.9029	293.407	447.892	732.155	830.945
																				441.877	12.0565	307.113	429.053	766.822	854.54
																				441.93	15.9651	293.743	435.013	745.162	823.918
																				441.983	19.9122	288.058	438.926	717.527	843.502
																				442.036	17.8482	320.386	448.974	732.91	816.056
																				442.089	10	298.808	443.647	725.503	829.94
																				442.141	15.9147	324.04	424.78	743.944	837.862
																				442.194	16.0415	283.568	443.921	693.721	841.541
																				442.247	13.9364	306.543	444.301	707.241	792.251
																				442.3	17.6947	308.589	434.824	714.873	825.029
																				442.353	18.0203	307.764	442.585	731.854	810.473
																				442.406	19.8175	295.516	437.514	733.447	794.231
																				442.458	15.6086	302.263	452.797	714.057	813.921
																				442.511	19.5485	318.351	413.603	727.672	810.549
																				442.564	19.6789	300.28	427.369	721.641	821.05
																				442.617	14.1068	288.779	453.596	712.954	831.556
																				442.67	17.7446	312.388	419.209	716.75	819.176
																				442.723	23.3474	285.303	431.478	711.193	818.894
																				442.775	15.9488	297.461	439.904	713.227	832.459
																				442.828	17.7553	278.479	438.616	726.111	806.172
																				442.881	17.856	307.333	442.438	702.77	811.59
																				442.934	19.7587	320.527	444.307	706.458	803.388
																				442.987	13.8289	302.591	455.065	718.892	819.195
																				443.04	11.958	303.084	431.961	721.371	803.811
																				443.092	16.1797	293.335	440.533	727.817	799.156
																				443.145	17.9239	290.65	420.945	728.151	811.356
																				443.198	8.33731	307.842	426.364	684.026	804.332
																				443.251	19.8211	281.118	434.278	725.652	809.746
																				443.304	25.4628	295.655	433.862	742.283	792.083
																				443.357	14.2556	303.999	429.532	705.386	781.18
																				443.409	13.9612	276.049	437.544	719.699	811.573
																				443.462	13.8007	293.184	453.565	722.298	800.142
																				443.515	12.3139	295.355	453.737	700.156	816.32
																				443.568	10.3476	308.522	407.517	708.429	796.433
																				443.621	19.0629	294.139	430.773	727.38	816.476
																				443.674	21.1521	304.569	433.997	730.265	820.395
																				443.726	13.8487	303.976	431.75	671.672	800.362
																				443.779	10.2305	303.425	434.148	693.734	798.035
																				443.832	19.6078	294.198	446.196	688.822	805.653
																				443.885	19.5208	289.404	441.166	697.8	820.083
																				443.938	14.0804	298.564	446.534	674.64	819.792
																				443.991	14.371	276.138	430.269	687.797	814.378
																				444.043	21.3746	277.249	432.307	702.052	783.672
																				444.096	17.1379	289.186	437.806	699.688	807.053
																				444.149	13.6462	274.05	450.424	710.317	776.848
																				444.202	15.898	290.402	442.757	690.296	803.561
																				444.255	19.651	285.16	433.783	682.373	787.561
																				444.307	10.4961	261.934	431.81	690.385	784.013
																				444.36	8.9959	292.106	444.89	721.413	811.371
																				444.413	17.7033	283.481	434.343	711.697	808.983
																				444.466	17.6338	286.811	411.605	688.526	794.187
																				444.519	13.6917	280.208	437.54	686.564	780.107
																				444.572	19.6224	306.553	454.809	698.164	809.57
																				444.624	17.9419	266.911	440.184	676.596	804.621
																				444.677	12.0281	287.408	435.504	696.532	793.068
																				444.73	10.5934	277.034	427.605	686.535	808.401
																				444.783	17.2019	286.369	429.672	697.311	763.868
																				444.836	17.2888	283.78	423.587	682.206	795.544
																				444.889	19.0793	288.675	420.826	687.704	789.948
																				444.941	19.3905	278.778	437.005	684.916	784.117
																				444.994	18.2596	266.888	422.929	697.835	788.189
																				445.047	13.8772	287.112	427.487	665.889	801.991
																				445.1	11.627	290.086	424.394	666.177	796.186
																				445.153	15.8289	282.963	455.704	708.501	809.176
																				445.205	17.983	277	443.541	692.309	801.506
																				445.258	12.301	285.696	434.616	668.504	794.484
																				445.311	14.2125	279.783	410.296	679.787	787.104
																				445.364	16.2016	282.805	435.545	674.964	798.406
																				445.417	7.34748	287.144	434.45	686.617	793.331
																				445.47	20.0917	275.975	441.477	655.634	781.366
																				445.522	16.9532	285.17	431.786	661.935	773.222
																				445.575	19.9938	285.074	433.383	670.955	776.225
																				445.628	13.9955	277.88	414.195	658.901	793.618
																				445.681	12.1148	263.341	441.505	676.039	770.391
																				445.734	20.8787	281.058	435.177	665.876	789.257
																				445.786	11.7733	284.072	439.182	641.691	772.227
																				445.839	16.7417	281.521	441.525	651.755	762.938
																				445.892	20.0248	270.091	419.667	676.107	783.859
																				445.945	13.8918	287.085	444.736	658.86	776.793
																				445.998	10.1072	273.496	433.354	674.01	776.545
																				446.05	14.3592	269.013	435.064	666.937	801.017
																				446.103	12.8431	258.411	432.194	648.896	758.764
																				446.156	11.3506	262.393	449.093	658.415	794.834
																				446.209	10.6404	277.379	427.585	652.063	784.316
																				446.262	18.107	289.675	444.577	639.977	773.292
																				446.314	22.2258	271.716	429.437	669.24	793.452
																				446.367	11.0279	291.059	433.781	630.9	782.607
																				446.42	16.094	281.817	437.581	681.212	773.556
																				446.473	16.9294	281.755	435.751	640.771	762.392
																				446.526	16.273	263.787	423.197	647.659	780.735
																				446.579	11.4372	275.543	429.829	647.811	772.46
																				446.631	15.0837	269.202	440.28	660.198	801.858
																				446.684	17.5101	270.373	427.761	645.75	780.232
																				446.737	13.672	272.543	432.385	636.882	776.521
																				446.79	11.0374	263.753	422.243	626.598	786.717
																				446.843	16.4076	266.872	437.364	655.172	780.214
																				446.895	14.2974	274.078	394.765	645.576	774.893
																				446.948	10.6017	285.562	424.339	608.457	787.972
																				447.001	17.0334	278.826	435.31	677.615	773.586
																				447.054	18.4905	262.033	439.898	658.595	789.217
																				447.107	14.1859	281.073	432.501	630.222	760.05
																				447.159	13.8105	278.274	433.075	662.163	789.193
																				447.212	17.6813	262.084	433.726	673.085	792.202
																				447.265	19.0455	273.235	430.835	633.357	792.162
																				447.318	12.7153	266.853	436.494	641.043	775.564
																				447.371	13.7698	271.325	441.375	639.113	780.19
																				447.423	16.7465	273.303	431.723	648.07	777.379
																				447.476	12.3369	286.144	411.138	658.238	765.823
																				447.529	10.468	284.47	422.842	637.197	778.679
																				447.582	9.32677	278.574	418.116	624.5	790.385
																				447.635	15.9643	257.018	427.357	627.76	786.706
																				447.687	11.6482	262.361	435.59	632.784	779.323
																				447.74	20.0959	264.688	447.531	649.047	785.698
																				447.793	20.1285	263.535	412.506	646.863	782.307
																				447.846	18.0822	262.923	422.237	646.467	776.176
																				447.899	14.2766	281.988	427.503	602.47	750.694
																				447.951	18.2613	272.063	411.447	645.446	770.862
																				448.004	17.3682	255.849	432.162	657.115	771.042
																				448.057	11.0136	266.998	443.991	639.755	777.119
																				448.11	17.4937	261.576	440.945	619.997	774.758
																				448.163	16.8997	262.153	438.147	663.055	764.547
																				448.215	13.4816	276.973	424.042	637.512	766.728
																				448.268	14.9553	250.977	422.186	637.522	777.526
																				448.321	15.0763	257.148	430.296	632.392	780.962
																				448.374	18.6673	262.594	432.107	636.06	764.277
																				448.426	14.6816	263.21	448.264	628.877	769.876
																				448.479	16.3864	268.917	419.309	646.243	784.31
																				448.532	9.34046	252.013	432.244	658.735	779.413
																				448.585	16.1285	262.402	441.711	628.73	784.342
																				448.638	16.1643	273.502	429.03	602.839	778.652
																				448.69	17.9148	264.755	420.102	620.042	769.242
																				448.743	18.1998	261.711	430.167	632.581	771.56
																				448.796	18.0112	252.66	428.437	637.342	758.272
																				448.849	14.1816	270.607	436.138	647.335	759.734
																				448.902	14.4209	246.29	419.262	614.328	764.534
																				448.954	14.8544	257.651	415.098	620.982	746.445
																				449.007	16.2699	272.78	426.254	632.185	766.747
																				449.06	16.5122	266.973	445.665	618.731	771.91
																				449.113	14.7113	263.903	425.01	631.785	772.71
																				449.165	16.0832	275.458	415.574	620.445	771.76
																				449.218	11.9122	253.466	437.368	603.065	774.525
																				449.271	16.3443	264.845	451.415	622.029	764.578
																				449.324	13.7493	249.299	418.024	608.909	748.405
																				449.377	8.72898	270.802	430.548	620.88	757.612
																				449.429	9.46468	247.414	413.924	594.442	758.486
																				449.482	17.3883	258.16	437.189	627.18	770.083
																				449.535	15.6271	250.264	426.349	618.656	751.801
																				449.588	9.11409	263.062	434.971	613.685	750.99
																				449.641	22.0067	256.268	432.417	609.718	752.446
																				449.693	15.7546	258.515	426.436	620.855	754.475
																				449.746	16.2292	258.556	443.148	610.405	751.34
																				449.799	14.61	265.127	424.585	624.406	774.201
																				449.852	16.9509	254.212	430.604	612.347	751.051
																				449.904	19.6373	250.205	415.436	624.382	760.185
																				449.957	11.4138	255.128	435.684	593.703	760.915
																				450.01	17.83	261.758	440.53	620.246	745.366
																				450.063	19.4858	256.798	424.089	617.269	748.796
																				450.116	12.8407	265.475	416.192	618.63	767.44
																				450.168	11.3864	247.656	415.54	611.417	758.317
																				450.221	16.8601	253.814	434.167	606.541	759.568
																				450.274	12.1171	242.287	441.937	600.911	728.45
																				450.327	17.6297	252.947	432.427	584.007	754.996
																				450.379	15.0762	266.412	426.004	607.243	744.401
																				450.432	14.6816	234.112	426.86	619.062	751.738
																				450.485	10.627	233.15	437.066	596.637	760.564
																				450.538	14.4566	265.316	427.234	587.521	749.346
																				450.591	16.5463	250.436	411.825	611.093	743.541
																				450.643	20.7185	242.6	427.311	607.864	752.451
																				450.696	15.6561	251.882	432.983	612.982	763.991
																				450.749	12.1114	251.27	429.517	600.056	745.946
																				450.802	19.0546	261.635	429.529	598.941	736.348
																				450.854	17.259	245.748	416.094	600.587	762.467
																				450.907	16.6757	259.353	428.256	606.012	751.847
																				450.96	17.1719	249.742	430.612	592.768	738.84
																				451.013	13.0452	250.93	431.596	607.869	762.897
																				451.065	17.0309	253.269	423.582	599.566	743.835
																				451.118	16.0151	259.035	446.837	579.948	736.408
																				451.171	20.9518	269.606	414.667	591.842	750.95
																				451.224	13.7924	245.021	433.212	594.2	754.879
																				451.277	15.5402	245.87	408.164	570.127	731.823
																				451.329	15.9371	240.776	433.836	592.388	758.009
																				451.382	14	250.477	422.239	601.934	750.823
																				451.435	10.4658	254.228	427.743	587.643	759.798
																				451.488	20.4816	244.353	411.429	594.862	765.119
																				451.54	13.8981	239.688	434.062	575.898	759.037
																				451.593	11.233	253.96	424.513	557.143	739.767
																				451.646	13.9756	260.102	441.242	594.326	752.503
																				451.699	9.77895	249.09	433.979	606.699	774.467
																				451.751	17.6641	253.192	445.108	608.585	767.489
																				451.804	13.907	257.449	429.636	601.733	754.799
																				451.857	13.397	246.906	426.269	605.09	748.859
																				451.91	15.7276	251.174	428.391	591.809	771.482
																				451.962	14.8233	254.745	447.897	592.08	760.182
																				452.015	11.2019	249.046	422.096	573.475	744.396
																				452.068	12.4836	246.058	417.507	580.472	755.089
																				452.121	13.1076	244.919	444.219	581.636	750.044
																				452.174	8.89479	232.749	433.048	570.843	747.716
																				452.226	8.52481	261.131	433.572	577.293	769.623
																				452.279	16.365	248.02	442.88	592.56	760.936
																				452.332	13.9184	246.481	435.926	600.887	749.367
																				452.385	14.5106	246.075	419.546	570.101	762.752
																				452.437	14.7501	260.521	433.877	582.764	750.95
																				452.49	12.9109	246.713	429.216	584.043	767.135
																				452.543	12.4343	253.328	437.747	595.11	753.311
																				452.596	12.8408	251.781	437.217	568.763	756.549
																				452.648	18.6214	243.689	433.308	578.612	750.557
																				452.701	17.0193	248.158	435.459	578.268	747.817
																				452.754	8.38014	257.432	434.564	567.686	763.829
																				452.807	16.4295	249.507	431.677	581.073	740.976
																				452.859	18.1425	250.475	430.698	570.888	743.927
																				452.912	9.32405	242.769	434.442	583.496	753.103
																				452.965	7.31742	244.562	436.322	576.315	740.26
																				453.018	12.6799	252.792	431.207	585.053	757.46
																				453.07	18	247.858	429.6	600.789	760.803
																				453.123	13.3356	254.552	425.589	585.317	774.281
																				453.176	13.2956	237.1	434.771	572.536	748.466
																				453.229	18	247.379	439.809	566.311	769.152
																				453.281	12.3997	240.497	435.697	580.25	753.926
																				453.334	18.1549	254.742	435.807	579.908	773.818
																				453.387	16.2559	249.979	424.036	570.117	752.913
																				453.44	17.0971	257.681	425.174	568.019	777.535
																				453.492	17.2456	248.602	441.069	571.288	732.463
																				453.545	17.5449	227.25	443.745	565.246	768.601
																				453.598	20.1234	230.262	437.289	587.695	748.839
																				453.651	11.5826	239.157	452.847	573.591	749.647
																				453.703	12.0437	241.704	425.903	575.923	743.199
																				453.756	10.9054	255.184	425.197	548.997	732.821
																				453.809	15.4385	248.756	429.994	571.624	761.936
																				453.862	7.06602	255.808	431.672	564.631	735.159
																				453.914	12.5223	248.267	440.316	573.4	746.53
																				453.967	18.233	245.13	441.158	575.952	766.162
																				454.02	12.9118	242.986	447.018	573.758	743.205
																				454.073	11.0131	235.959	428.25	559.903	762.589
																				454.125	14.9831	243.39	432.851	553.537	758.004
																				454.178	16.8423	256.765	424.35	558.551	748.528
																				454.231	9.97336	234.439	423.448	567.289	746.628
																				454.284	11.2274	241.307	437	565.968	745.696
																				454.336	18.9639	241.039	438.419	576	755.138
																				454.389	11.8933	239.606	435.703	553.402	754.738
																				454.442	6.15072	245.255	415.984	569.406	736.181
																				454.495	15.2039	240.26	432.803	558.051	752.4
																				454.547	14.9401	230.024	426.721	557.062	770.501
																				454.6	7.9767	239.593	441.133	579.473	752.956
																				454.653	9.02661	233.19	426.653	554.171	752.212
																				454.706	20.0247	244.115	429.725	535.406	755.926
																				454.758	18.9925	234.045	447.045	553	754.068
																				454.811	14.9934	238.95	434.282	558.729	755.017
																				454.864	12.9957	252.785	446.468	553.517	759.004
																				454.916	17.9534	233.784	433.763	564.39	757.005
																				454.969	13.0155	233.571	427.686	573.216	749.945
																				455.022	12.9835	232.727	415.051	542.714	750.795
																				455.075	15.9481	235.627	426.979	556.373	750.139
																				455.127	17.1074	221.473	412.313	543.883	759.898
																				455.18	12.1002	229.173	441.717	564.842	741.751
																				455.233	8.88204	237.163	440.003	560.162	743.073
																				455.286	16.9423	239.965	427.747	560.058	751.394
																				455.338	16.9729	233.076	433.332	552.605	760.779
																				455.391	11.3081	230.467	435.281	538.528	750.036
																				455.444	13.2524	237.881	433.555	559.517	742.89
																				455.497	14.9907	226.125	427.754	554.457	741.967
																				455.549	13.2424	215.923	437.732	584.433	734.23
																				455.602	12.0809	235.328	430.409	553.103	757.752
																				455.655	13.0371	235.372	449.427	569.762	755.703
																				455.707	15.255	241.938	435.624	562.83	740.062
																				455.76	13.1761	240.433	458.899	565.241	751.614
																				455.813	11.44	240.125	447.612	556.559	767.002
																				455.866	14.8105	232.408	431.649	547.381	770.125
																				455.918	15.2156	239.474	432.394	543.744	734.712
																				455.971	11.8567	242.895	427.274	538.714	763.783
																				456.024	14.7686	229.759	428.629	550.127	731.738
																				456.077	16.8547	211.396	440.034	556.133	743.738
																				456.129	14.3536	235.833	436.048	530.341	746.396
																				456.182	12.1588	244.118	431.237	552.96	732.004
																				456.235	12.1618	238.743	427.259	545.062	772.071
																				456.287	12.0578	230.962	421.753	537.797	752.907
																				456.34	13.0559	238.646	433.401	555.052	745.48
																				456.393	18.7528	216.296	432.083	565.651	755.335
																				456.446	12.5627	227.786	438.422	534.758	745.688
																				456.498	12.8189	228.612	443.312	557.922	749.449
																				456.551	15.9791	234.022	436.547	530.106	756.273
																				456.604	14.3453	230.711	408.385	559.261	760.359
																				456.656	15.1398	234.441	432.729	569.919	743.539
																				456.709	8.94076	237.919	438.02	546.721	750.666
																				456.762	16.5573	230.939	412.111	559.679	751.981
																				456.815	9.94853	232.971	436.889	554.348	745.309
																				456.867	12.0505	234.531	429.305	524.927	751.068
																				456.92	12.5472	232.537	414.744	535.393	746.915
																				456.973	14.9289	222.823	416.524	538.299	752.092
																				457.026	10.1901	236.019	433.469	528.302	748.674
																				457.078	9.65956	239.217	434.253	560.433	770.73
																				457.131	15.8996	233.787	427.597	530.271	761.275
																				457.184	16.2545	233.707	437.698	548.459	747.273
																				457.236	15.5476	232.795	425.907	540.735	742.741
																				457.289	12.3269	230.913	444.19	534.994	751.499
																				457.342	14.9675	227.336	449.336	548.627	749.984
																				457.395	14.3883	234.55	431.085	547.438	735.576
																				457.447	16	231.238	433.001	543.451	728.974
																				457.5	10.3604	223.033	435.409	559.914	755.049
																				457.553	18.8777	234.103	429.62	545.264	747.781
																				457.605	8.58693	238.38	442.137	519.837	729.832
																				457.658	11.423	227.174	439.886	533.868	765.927
																				457.711	12.5672	244.008	434.919	529.427	743.813
																				457.764	19.2863	245.208	416.48	541.679	729.612
																				457.816	13.5013	222.928	435.354	523.168	763.013
																				457.869	15.0878	226.415	423.465	537.191	759.456
																				457.922	17.0884	232.484	428.803	544.196	754.245
																				457.974	17.2369	219.935	438.741	526.288	751.385
																				458.027	11.3588	234.103	434.81	528.332	754.609
																				458.08	13.3575	218.679	420.703	535.034	747.617
																				458.133	10.4971	220.121	441.798	512.711	748.478
																				458.185	15.3352	240.733	437.261	530.623	763.321
																				458.238	11.814	233.939	442.675	534.064	738.336
																				458.291	17.3331	222.048	437.323	540.689	755.548
																				458.343	15.7922	228.286	420.975	531.682	736.127
																				458.396	8.86069	211.123	434.611	552.737	741.283
																				458.449	18.2182	225.192	428.628	533.797	764.404
																				458.501	18.9238	224.65	433.98	521.979	743.785
																				458.554	14.3506	222.992	434.951	525.5	752.281
																				458.607	10.5203	229.445	439.644	506.998	751.547
																				458.66	16.0161	227.359	437.518	523.872	740.122
																				458.712	13.476	235.209	443.007	534.976	729.212
																				458.765	18.514	218.304	416.62	519.348	744.386
																				458.818	14.1974	222.235	424.275	530.563	750.004
																				458.87	15.3032	224.73	425.694	503.074	747.96
																				458.923	15.7971	231.736	432.552	515.544	717.399
																				458.976	12.8983	229.583	438.28	534.021	737.571
																				459.029	12.9545	234.832	411.427	509.976	752.16
																				459.081	15.3511	215.611	420.432	535.466	739.343
																				459.134	10.913	230.079	432.447	532.999	760.83
																				459.187	12.2276	217.607	420.292	524.722	740.888
																				459.239	14.4432	226.648	428.938	509.179	754.896
																				459.292	15.332	236.633	442.861	521.866	730.072
																				459.345	10.4668	232.399	422.37	513.766	750.108
																				459.397	17.7089	218.431	434.933	524.283	737.032
																				459.45	16.6913	217.941	426.747	507.347	757.768
																				459.503	14.6839	211.66	426.613	516.828	730.38
																				459.556	9.60125	222.738	419.412	516.072	746.885
																				459.608	14.139	225.965	423.387	500.789	716.296
																				459.661	16.85	219.16	438.308	519.863	743.955
																				459.714	13.575	217.285	435.239	524.878	736.639
																				459.766	13.4749	211.982	426.177	498.263	734.198
																				459.819	12.7456	218.855	450.918	509.894	743.991
																				459.872	11.6465	217.787	420.147	505.901	734.391
																				459.924	13.2388	229.64	440.961	499.257	754.77
																				459.977	14.8291	216.414	428.377	508.897	748.769
																				460.03	10.2329	221.291	437.923	500.602	735.641
																				460.082	12.8209	218.991	436.147	503.079	738.581
																				460.135	12.2889	218.874	420.909	503.178	741.387
																				460.188	13.8	218.264	425.487	520.594	745.064
																				460.241	17.0236	224.525	434.493	502.904	738.722
																				460.293	15.493	229.098	434.234	497.903	751.452
																				460.346	14.5883	223.932	422.053	507.138	750.351
																				460.399	16.276	220.586	428.828	505.493	733.335
																				460.451	14.3669	217.2	428.866	506.146	732.019
																				460.504	11.4693	225.347	456.086	504.789	746.801
																				460.557	15.5715	218.563	439.414	509.96	736.737
																				460.609	12.9728	211	420.503	504.668	742.293
																				460.662	10.3521	217.729	451.344	511.506	760.55
																				460.715	13.5503	222.671	454.994	507.471	739.694
																				460.767	13.7709	216.85	440.702	512.831	743.441
																				460.82	10.4718	216.259	431.826	509.381	745.534
																				460.873	9.86032	214.956	429.484	516.798	733.928
																				460.925	12.1968	218.71	428.704	502.306	751.828
																				460.978	16.962	209.803	440.672	508.763	733.298
																				461.031	16.1755	225.464	439.428	490.971	743.358
																				461.083	15.429	217.043	416.914	488.867	760.007
																				461.136	16.7836	214.156	441.667	501.136	751.088
																				461.189	11.2695	213.473	449.266	504.149	772.035
																				461.242	12.1786	216.981	445.891	506.481	769.633
																				461.294	17.795	213.718	450.876	499.412	740.03
																				461.347	14.576	220.656	442.995	499.037	737.834
																				461.4	12.0995	214.871	440.48	513.534	734.508
																				461.452	10.6226	216.022	429.727	503.89	735.522
																				461.505	17.1126	224.883	438.301	494.237	756.452
																				461.558	13.0018	218.46	434.34	494.346	743.889
																				461.61	18.272	216.557	434.395	504.201	748.56
																				461.663	12.6151	214.878	431.319	493.503	760.977
																				461.716	14.8871	223.359	426.568	502.804	746.039
																				461.768	12.1525	213.93	439.037	503.977	760.072
																				461.821	9.86068	209.262	447.57	512.582	748.988
																				461.874	14.9195	216.155	433.799	507.602	730.943
																				461.926	17.6824	221.6	451.02	489.745	739.471
																				461.979	12.642	211.551	434.74	489.179	754.161
																				462.032	15.1457	217.454	438.866	488.686	740.267
																				462.084	15.5398	221.871	431.398	500.614	755.559
																				462.137	12.8977	221.576	448.193	513.135	751.333
																				462.19	16.4502	208.408	447.236	501.112	746.186
																				462.242	14.4576	213.927	436.868	495.681	750.888
																				462.295	12.666	209.738	445.387	499.881	744.811
																				462.348	10.7229	217.725	440.525	479.99	740.822
																				462.4	9.74757	216.333	429.824	489.426	747.793
																				462.453	8.86602	217.908	439.629	496.665	766.196
																				462.506	10.8416	211.312	437.967	490.709	749.708
																				462.558	15.2757	200.027	441.521	499.64	763.261
																				462.611	14.4214	203.413	440.229	501.457	746.385
																				462.664	16.4252	208.618	441.725	499.623	740.285
																				462.716	11.6731	218.84	436.352	471.657	744.136
																				462.769	13.4004	213.319	432.118	465.707	749.266
																				462.822	15.7634	208.551	422.498	483.594	749.596
																				462.874	11.6536	206.404	426.37	485.593	753.403
																				462.927	10.3981	212.49	432.111	496.767	730.457
																				462.98	14.0325	206.18	440.884	486.158	738.596
																				463.032	16.3003	204.79	433.676	511.883	739.628
																				463.085	16.2262	211.835	436.412	491.148	742.957
																				463.138	17.6184	216.17	432.452	483.523	752.893
																				463.19	15.9512	215.078	436.807	490.681	763.505
																				463.243	16.3271	215.263	433.498	485.518	741.01
																				463.296	14.7372	207.972	425.827	479.628	729.901
																				463.348	13.2928	201.342	428.335	484.081	742.587
																				463.401	15.2208	205.823	433.307	483.661	746.926
																				463.454	12.6354	206.496	453.203	484.278	737.42
																				463.506	13.2082	216.731	452.634	480.97	755.543
																				463.559	10.7925	201.641	436.939	473.217	745.607
																				463.612	13.69	203.63	450.734	504.022	741.994
																				463.664	15.1795	203.013	445.514	492.268	744.796
																				463.717	15.4056	202.079	442.246	480.188	746.17
																				463.77	17.4007	216.989	446.512	484.698	753.79
																				463.822	13.8816	213.006	459.445	470.362	736.213
																				463.875	13.2655	207.064	440.479	472.362	746.88
																				463.928	13.0606	213.674	432.826	491.042	746.935
																				463.98	15.477	200.996	444.394	486.039	732.19
																				464.033	13.8771	200.56	439.289	467.177	747.571
																				464.086	9.77	203.88	437.501	461.082	759.71
																				464.138	12.2035	203.165	423.441	468.889	738.081
																				464.191	13.2836	212.363	428.275	464.747	748.512
																				464.244	15.3088	208.744	419.916	473.505	744.361
																				464.296	13.0069	210.233	427.343	476.145	736.275
																				464.349	14.0987	199.902	434.173	470.997	747.277
																				464.402	15.132	194.898	441.102	477.468	748.869
																				464.454	16.0956	203.412	428.228	471.14	743.514
																				464.507	15.5261	205.499	422.132	460.404	743.311
																				464.56	15.5687	220.272	429.744	460.85	734.402
																				464.612	15.7262	209.743	433.923	457.683	744.25
																				464.665	15.2302	207.525	437.132	467.718	737.564
																				464.717	14.772	204.879	430.937	475.619	733.9
																				464.77	12.3669	200.412	422.236	467.51	734.855
																				464.823	14.398	211.821	426.658	461.239	733.834
																				464.875	14.9825	213.612	434.416	446.492	737.918
																				464.928	14.9981	209.796	446.066	454.536	725.588
																				464.981	13.1586	204.427	452.363	469.857	747.546
																				465.033	16.8934	207.207	452.406	463.071	756.419
																				465.086	14.8903	194.674	446.71	456.859	754.792
																				465.139	11.58	191.548	431.448	457.947	745.116
																				465.191	15.2542	198.331	440.051	462.108	748.422
																				465.244	19.2909	203.153	429.49	464.342	746.397
																				465.297	14.7673	199.651	415.864	465.553	733.952
																				465.349	14.2893	200.004	428.775	463.35	736.045
																				465.402	17.5689	212.159	429.068	450.439	753.973
																				465.455	18.167	208.052	432.305	463.43	751.478
																				465.507	13.4872	213.208	449.729	473.012	745.745
																				465.56	14.0486	215.447	445.854	475.651	752.728
[truncated: 6,446 more rows]

## Sheet: Supplementary Fig.2
PMMA (g/100 mL)	Surface tension (mN/m)	Error bar
2	36.5	0.01
5	36.52	0.01
10	36.6	0.01
15	36.61	0.01
20	36.8	0.01

## Sheet: Supplementary  Fig.8
	E.coli (40%RH)		B.substilis (40%RH)		E.coli (80%RH)		B.substilis (80%RH)
Aerodynamic diameter (μm)	Relative intensity (a.u.)	Aerodynamic diameter (μm)	Relative intensity (a.u.)	Aerodynamic diameter (μm)	Relative intensity (a.u.)	Aerodynamic diameter (μm)	Relative intensity (a.u.)
0.542	19933	0.542	20088	0.542	9270	0.542	6398
0.583	21266	0.583	21648	0.583	9989	0.583	6832
0.626	23517	0.626	23894	0.626	11134	0.626	7399
0.673	26556	0.673	26948	0.673	12554	0.673	8605
0.723	31007	0.723	31124	0.723	14971	0.723	10075
0.777	36575	0.777	36084	0.777	17742	0.777	12022
0.835	42632	0.835	42454	0.835	21177	0.835	14645
0.898	48952	0.898	48457	0.898	25539	0.898	17603
0.965	55022	0.965	54587	0.965	30305	0.965	21763
1.037	59123	1.037	59688	1.037	35563	1.037	26300
1.114	61326	1.114	62088	1.114	41030	1.114	31594
1.197	58739	1.197	60203	1.197	44323	1.197	36448
1.286	52632	1.286	54513	1.286	46546	1.286	40837
1.382	44296	1.382	46097	1.382	46201	1.382	43762
1.486	35335	1.486	37032	1.486	43796	1.486	45198
1.596	27338	1.596	28174	1.596	39192	1.596	43284
1.715	19991	1.715	20804	1.715	33812	1.715	40505
1.843	14767	1.843	15251	1.843	28049	1.843	36090
1.981	10957	1.981	11380	1.981	22595	1.981	30670
2.129	8496	2.129	8891	2.129	18011	2.129	25565
2.288	6886	2.288	7325	2.288	13896	2.288	20569
2.458	5758	2.458	6136	2.458	10769	2.458	16083
2.642	5073	2.642	5369	2.642	8467	2.642	12458
2.839	4484	2.839	4567	2.839	6732	2.839	9431
3.051	3952	3.051	3920	3.051	5415	3.051	7152
3.278	3350	3.278	3406	3.278	4288	3.278	5240
3.523	2991	3.523	3076	3.523	3463	3.523	3937
3.786	2581	3.786	2607	3.786	2755	3.786	2779
4.068	2259	4.068	2262	4.068	2219	4.068	2088
4.371	2043	4.371	2104	4.371	1747	4.371	1590
4.698	2003	4.698	1972	4.698	1498	4.698	1154
5.048	1814	5.048	1734	5.048	1296	5.048	890
5.425	1715	5.425	1735	5.425	1186	5.425	782
5.829	1595	5.829	1699	5.829	1073	5.829	693
6.264	1647	6.264	1756	6.264	1013	6.264	607
6.732	1659	6.732	1649	6.732	954	6.732	555
7.234	1539	7.234	1509	7.234	895	7.234	503
7.774	1434	7.774	1393	7.774	862	7.774	483
8.354	1245	8.354	1237	8.354	772	8.354	443
8.977	948	8.977	969	8.977	675	8.977	363
9.647	705	9.647	729	9.647	528	9.647	281
10.37	473	10.37	484	10.37	384	10.37	209
11.14	281	11.14	226	11.14	219	11.14	124
11.97	144	11.97	128	11.97	121	11.97	66
12.86	72	12.86	52	12.86	67	12.86	37
13.82	23	13.82	28	13.82	31	13.82	21
14.86	13	14.86	7	14.86	16	14.86	5
15.96	8	15.96	2	15.96	6	15.96	2
17.15	1	17.15	3	17.15	0	17.15	0
18.43	1	18.43	1	18.43	0	18.43	1
19.81	0	19.81	0	19.81	1	19.81	0

## Sheet: Supplementary Fig.13
Penal a		E. coli							Penal b			S. subtilis
	50% RH			80% RH						50% RH				80% RH
	Spindle knot		joint		Spindle knot		joint			Spindle knot		joint		Spindle knot		joint
Distance (nm)	Adhesive froce(nN)	Distance (nm)	Adhesive froce(nN)	Distance (nm)	Adhesive froce(nN)	Distance (nm)	Adhesive froce(nN)		Distance (nm)	Adhesive froce(nN)	Distance (nm)	Adhesive froce(nN)	Distance (nm)	Adhesive froce(nN)	Distance (nm)	Adhesive froce(nN)
0	1.6687	0	1.65331	0	1.6002	0	1.76171		0	1.10703	0	1.16661	0	1.20154	0	1.25779
0.63805	1.54786	0.97512	1.5687	0.93825	1.50334	1.77059	1.75315		1.61715	0.82451	3.60139	0.98595	1.56432	0.85728	2.45861	0.97428
1.35338	1.40888	2.11865	1.47806	1.87849	1.39133	3.18586	1.69599		2.69701	0.48625	4.67432	0.64769	1.71796	0.39601	2.65141	0.51527
1.80125	1.24246	3.49234	1.41174	2.64896	1.25808	4.6028	1.63276		3.74481	0.14607	4.69865	0.25562	1.99085	-0.0585	2.25794	0.02025
2.38368	1.08824	4.5033	1.30591	3.44748	1.12786	5.97108	1.56952		4.80956	-0.19219	4.73234	-0.13453	1.90327	-0.53325	2.02572	-0.4635
3.00697	0.94011	5.42034	1.19097	4.14712	0.98853	7.02695	1.46982		6.02872	-0.52275	4.36454	-0.54389	2.16573	-0.98775	1.59233	-0.96075
3.5827	0.78589	6.21741	1.06388	4.95036	0.86135	7.73906	1.33061		7.12409	-0.85908	4.11032	-0.94941	2.1608	-1.458	1.04268	-1.4625
4.23861	0.64081	7.09724	0.94287	5.69993	0.72506	7.83379	1.12453		8.228	-1.19541	3.97468	-1.34723	2.0996	-1.9305	0.96189	-1.93725
4.65012	0.47134	7.90307	0.81274	6.38771	0.5827	7.58526	0.87591		9.34508	-1.53173	3.3979	-1.76813	2.09513	-2.40075	0.38213	-2.44125
5.33594	0.32931	8.7615	0.69173	7.01945	0.4373	7.23725	0.62121		10.4304	-1.86806	3.25367	-2.16595	2.12019	-2.86875	0.04623	-2.93175
5.76817	0.15984	9.67717	0.57679	7.65013	0.28887	6.75183	0.3513		11.1788	-2.22169	2.90252	-2.57531	2.1744	-3.3345	-0.37501	-3.42675
6.0709	-0.02486	10.6977	0.47096	8.19195	0.13134	6.1121	0.06013		11.9682	-2.57339	2.84284	-2.9693	2.58248	-3.78	-0.5425	-3.906
6.39789	-0.20651	11.5226	0.34691	8.81306	-0.01709	5.11704	-0.26751		12.7429	-2.92509	2.31827	-3.38634	2.92953	-4.22775	-0.79568	-4.38975
6.6296	-0.39732	12.5447	0.24109	9.05482	-0.20801	3.76019	-0.6377		13.3223	-3.28833	2.23539	-3.78225	3.29496	-4.6755	-1.18364	-4.8825
6.94144	-0.58202	13.2644	0.10488	9.35539	-0.39285	3.52682	-0.88025		13.6383	-3.66309	1.62228	-4.20314	3.39133	-5.139	-1.33118	-5.36175
7.45999	-0.7393	14.035	-0.02828	9.61005	-0.58377	2.66735	-1.19573		14.0057	-4.03594	1.35837	-4.60674	3.52992	-5.60025	-1.62953	-5.84775
7.064	-1.00325	14.8424	-0.15538	9.66468	-0.7929	2.1421	-1.46868		14.3964	-4.40686	1.24723	-5.00264	3.73802	-6.057	-2.04299	-6.34275
7.16621	-1.20929	15.6525	-0.28247	10.218	-0.95043	1.87735	-1.7173		14.791	-4.77778	1.1345	-5.39855	3.37774	-6.5475	-2.11053	-6.81525
6.85192	-1.46106	16.3465	-0.42474	9.94155	-1.19901	0.81456	-2.05405		15.4482	-5.13717	0.82065	-5.80599	3.79544	-6.99075	-2.39185	-7.30125
7.31083	-1.62748	16.89	-0.58221	9.69869	-1.44456	-0.38908	-2.40601		16.2215	-5.48888	0.45274	-6.21342	4.08255	-7.443	-2.87831	-7.80075
7.13949	-1.864	17.7342	-0.70627	9.10555	-1.72955	-0.5889	-2.64552		16.7021	-5.85595	0.17067	-6.61894	4.07358	-7.91325	-3.21665	-8.289
7.06637	-2.09137	18.5226	-0.83336	8.01751	-2.06615	-0.98023	-2.9063		17.4333	-6.20958	-0.40175	-7.03791	4.01501	-8.38575	-3.41267	-8.7705
6.67564	-2.35228	19.1382	-0.98475	8.00737	-2.28741	-1.49879	-3.18228		18.4914	-6.54783	-0.7906	-7.44727	4.10634	-8.84925	-3.73875	-9.25875
6.38291	-2.601	19.5461	-1.15741	7.78986	-2.52992	-2.31606	-3.49168		19.3211	-6.89761	-1.0821	-7.85278	3.86263	-9.333	-4.01857	-9.74475
6.70683	-2.78266	20.3468	-1.28451	7.422	-2.78761	-3.00299	-3.78589		20.4943	-7.23009	-1.16725	-8.24677	4.1278	-9.78525	-4.25436	-10.2285
6.51069	-3.02223	21.0925	-1.42071	7.71801	-2.97246	-3.42591	-4.04972		21.71	-7.56066	-1.67897	-8.66381	3.86317	-10.2713	-4.52964	-10.7145
5.8309	-3.31666	21.4031	-1.60249	7.49563	-3.21497	-4.48631	-4.38648		22.9217	-7.8893	-2.11108	-9.07509	3.54074	-10.7595	-4.88794	-11.205
5.41391	-3.58061	22.1796	-1.73565	7.08105	-3.47872	-4.82905	-4.64118		24.2697	-8.21409	-2.44851	-9.48253	3.92827	-11.205	-5.04083	-11.682
5.30308	-3.81104	22.6892	-1.89616	6.42135	-3.76979	-5.42246	-4.92324		25.2048	-8.55811	-2.63789	-9.88228	3.86819	-11.6775	-5.37783	-12.1702
5.32345	-4.02622	23.6876	-2.00199	5.92263	-4.04568	-5.85857	-5.19313		26.2588	-8.89636	-3.04805	-10.2936	3.88046	-12.1455	-5.70373	-12.6585
5.01952	-4.27496	24.4275	-2.13819	5.96574	-4.25784	-6.00484	-5.42656		27.002	-9.24999	-3.37549	-10.701	4.0597	-12.6045	-5.76595	-13.131
4.88141	-4.51146	24.9427	-2.2987	5.33444	-4.54588	-6.37262	-5.6843		27.5454	-9.61322	-3.51187	-11.0969	4.16085	-13.068	-6.04434	-13.617
4.13237	-4.81199	25.3405	-2.47136	5.29314	-4.76714	-7.17462	-5.99068		28.2578	-9.96877	-3.92403	-11.5082	4.14375	-13.5382	-6.28771	-14.0985
4.27511	-5.01195	25.6869	-2.6501	5.34899	-4.9793	-7.91895	-6.29097		28.7121	-10.3358	-4.12181	-11.9079	4.43317	-13.9883	-6.23021	-14.5642
4.04812	-5.25457	26.0617	-2.82883	5.40565	-5.19146	-8.2371	-6.54566		29.3854	-10.6933	-4.25468	-12.3058	4.53507	-14.4518	-6.49203	-15.048
3.74865	-5.50633	26.6646	-2.97719	5.18192	-5.43396	-8.3859	-6.7791		29.6797	-11.0681	-4.43654	-12.7055	4.59751	-14.9175	-6.47885	-15.516
3.75249	-5.72455	27.1625	-3.14074	5.62824	-5.60363	-8.90689	-7.05507		30.0341	-11.4409	-4.82658	-13.1149	4.65718	-15.3833	-6.47469	-15.984
3.55593	-5.96411	27.7475	-3.29214	5.99088	-5.77937	-9.54374	-7.34321		30.5074	-11.808	-4.92806	-13.5108	4.85657	-15.84	-6.65288	-16.4632
3.49128	-6.18844	28.0436	-3.47695	6.3881	-5.95207	-10.0745	-7.61918		31.5306	-12.1463	-5.0957	-13.9086	4.89111	-16.3057	-6.73761	-16.9357
3.38453	-6.41582	27.838	-3.71948	6.41971	-6.16726	-10.5871	-7.89515		32.636	-12.4826	-5.27123	-14.3084	5.15299	-16.7602	-6.94685	-17.4172
3.42893	-6.63099	27.9324	-3.92556	6.7688	-6.34603	-10.9835	-8.15592		33.5926	-12.8247	-5.57478	-14.7139	5.27878	-17.2215	-7.07696	-17.8942
3.15216	-6.87969	28.1766	-4.11645	7.11293	-6.52784	-11.1936	-8.39846		34.1583	-13.186	-5.64462	-15.1079	5.40715	-17.6827	-7.07833	-18.3622
3.38486	-7.07049	27.6545	-4.39241	7.00448	-6.75517	-12.0896	-8.71394		35.6041	-13.505	-5.84393	-15.5076	5.77494	-18.1305	-7.02663	-18.828
3.55437	-7.27043	28.1744	-4.55291	6.74614	-7.00374	-12.872	-9.0203		36.8467	-13.8317	-6.03512	-15.9074	5.77805	-18.5985	-6.92568	-19.2892
3.53352	-7.48866	28.3316	-4.75292	6.83356	-7.20983	-13.5859	-9.31754		38.2583	-14.1527	-6.01197	-16.2975	6.35141	-19.0328	-6.75545	-19.7482
3.35798	-7.72518	28.486	-4.95292	6.7568	-7.43715	-14.3878	-9.6239		39.4893	-14.4813	-6.28174	-16.7011	6.33312	-19.503	-6.64083	-20.2095
3.29691	-7.94951	28.6401	-5.15596	6.93225	-7.63717	-14.9865	-9.90898		40.7175	-14.81	-6.43782	-17.0989	6.55778	-19.9597	-6.69679	-20.682
3.91548	-8.10067	28.5009	-5.38635	7.20727	-7.82201	-15.6123	-10.1971		41.608	-15.1559	-6.71293	-17.5025	7.03875	-20.3985	-6.73804	-21.1522
16.3249	-6.93512	28.8853	-5.56205	7.57764	-8.00078	-15.9617	-10.4518		42.535	-15.4999	-6.70794	-17.8927	7.7728	-20.8238	-6.6359	-21.6135
78.732	-0.19167	28.5275	-5.81977	7.32731	-8.24329	-16.5897	-10.7399		43.9618	-15.8189	-6.65237	-18.2809	8.08802	-21.2737	-6.53241	-22.077
80.8358	-0.1752	28.8439	-6.00458	7.37403	-8.45848	-17.2456	-11.0311		45.6519	-16.1245	-6.6962	-18.6729	8.43694	-21.7215	-6.33658	-22.5338
82.8254	-0.17093	28.8035	-6.22585	7.31639	-8.68277	-17.7733	-11.3071		47.2517	-16.4359	-6.8278	-19.0708	8.84337	-22.167	-6.21906	-22.995
84.8665	-0.16359	29.2288	-6.39548	7.2846	-8.90403	-18.3217	-11.5861		48.6875	-16.753	-6.61596	-19.4494	9.18268	-22.6148	-6.33425	-23.4698
86.8602	-0.15629	29.5515	-6.57726	7.30496	-9.11922	-18.8466	-11.862		49.7517	-17.0912	-6.5315	-19.8357	9.54087	-23.0625	-6.18073	-23.9288
88.8573	-0.15201	29.4094	-6.81068	7.15109	-9.35262	-19.483	-12.1502		51.4755	-17.3949	-6.57154	-20.2277	9.7847	-23.517	-6.12766	-24.3945
90.93	-0.13859	29.4437	-7.02587	7.35537	-9.5496	-19.8571	-12.4109		52.9355	-17.712	-6.49756	-20.616	10.1739	-23.9625	-5.86573	-24.8468
93.3181	-0.08861	29.9119	-7.19245	7.62389	-9.73748	-20.147	-12.6595		54.3021	-18.0349	-6.32689	-20.9965	10.7928	-24.3945	-5.77566	-25.3102
95.3444	-0.08128	30.2822	-7.36814	7.60125	-9.95874	-20.5591	-12.9234		56.0532	-18.3366	-6.24505	-21.3828	11.2204	-24.8377	-5.57937	-25.767
97.3316	-0.07701	30.5669	-7.55295	7.55725	-10.18	-20.6986	-13.1568		57.7901	-18.6403	-6.16798	-21.7691	11.7782	-25.2742	-5.58851	-26.235
99.3019	-0.07578	31.0508	-7.7165	7.49225	-10.4043	-21.1264	-13.4206		59.6362	-18.9382	-6.04076	-22.1534	12.4018	-25.704	-5.24368	-26.6827
101.305	-0.06847	31.2582	-7.91345	7.08574	-10.668	-21.6731	-13.6996		60.9539	-19.263	-5.69075	-22.5263	13.0348	-26.136	-5.11852	-27.144
103.277	-0.06724	31.6217	-8.08915	7.06268	-10.8893	-21.7964	-13.933		62.3028	-19.5858	-5.8018	-22.9222	13.4599	-26.5792	-4.92254	-27.6008
105.23	-0.06602	31.9238	-8.27396	6.92647	-11.1227	-22.3845	-14.2151		63.8099	-19.901	-5.58268	-23.3008	13.9972	-27.0158	-4.50659	-28.044
107.249	-0.06173	32.282	-8.45269	6.10036	-11.432	-23.1374	-14.5154		65.1913	-20.222	-5.14805	-23.6698	14.7414	-27.4387	-4.09208	-28.4872
109.184	-0.06052	32.6124	-8.63142	6.10566	-11.6502	-23.8502	-14.8126		66.4424	-20.5487	-4.84072	-24.0446	15.4922	-27.8618	-3.74484	-28.935
111.168	-0.05625	33.4554	-8.7585	5.9635	-11.8805	-24.4821	-15.1007		68.1283	-20.8562	-4.48002	-24.4174	16.2498	-28.2847	-3.18107	-29.3693
113.184	-0.05196	33.762	-8.94028	5.27713	-12.1777	-25.2939	-15.4101		69.2281	-21.1906	-3.98708	-24.7826	16.9458	-28.7123	-2.71263	-29.8102
115.177	-0.04465	34.4425	-9.08255	5.15992	-12.408	-25.8957	-15.6952		70.2438	-21.5308	-3.58339	-25.1535	17.5357	-29.1442	-2.23291	-30.249
117.179	-0.04037	35.1036	-9.22483	4.76459	-12.6688	-26.8515	-16.0168		72.1276	-21.8267	-3.22442	-25.5244	18.4897	-29.556	-1.7209	-30.6878
119.198	-0.03305	86.328	-3.73162	4.98546	-12.8627	-27.4416	-16.3019		74.0742	-22.1189	-2.71212	-25.8896	19.244	-29.979	-0.95651	-31.1085
121.158	-0.03183	120.807	-0.10673	4.92877	-13.087	-27.9642	-16.5778		76.5974	-22.3841	-2.15664	-26.2528	20.2197	-30.3885	-0.48852	-31.5495
123.114	-0.03061	122.759	-0.10622	5.05194	-13.2931	-28.4366	-16.8477		79.4367	-22.632	-1.74774	-26.6218	21.0806	-30.8047	0.1336	-31.9815
125.139	-0.02328	124.753	-0.10268	5.07744	-13.5052	-29.0914	-17.1389		144.76	-19.7569	-1.07626	-26.9793	22.1121	-31.212	0.80863	-32.409
127.1	-0.02206	126.707	-0.09914	5.17895	-13.7113	-30.2147	-17.4817		546.107	-0.0788	-0.48244	-27.3387	22.9696	-31.6283	1.30176	-32.8477
129.121	-0.01473	129.067	-0.0561	5.02167	-13.9478	-30.4547	-17.7242		554.496	-0.04997	0.27559	-27.6923	23.8447	-32.0445	1.96911	-33.2752
131.007	-0.01962	130.992	-0.05863	4.78665	-14.1903	-30.792	-17.9789		562.413	-0.0442	1.27474	-28.0325	24.8627	-32.4517	2.80743	-33.6938
133.025	-0.01533	132.945	-0.05812	3.85775	-14.5147	-31.3387	-18.261		570.35	-0.03844	501.387	-3.41709	25.7974	-32.8635	3.68044	-34.11
135	-0.01106	134.885	-0.06065	4.00743	-14.7147	-32.251	-18.5795		578.268	-0.03267	575.882	-0.08264	26.9067	-33.2662	4.70304	-34.5172
136.998	-0.00678	136.823	-0.06015	4.24363	-14.9056	-32.4897	-18.822		586.141	-0.02883	583.877	-0.07303	27.959	-33.6713	5.56331	-34.9335
138.947	-0.00557	138.789	-0.05964	4.49112	-15.0965	-32.5448	-19.0463		594.022	-0.02498	591.867	-0.06342	29.162	-34.0673	6.65155	-35.3362
140.949	-0.00129	140.731	-0.05914	4.24352	-15.3391	-33.5232	-19.3709		601.91	-0.02114	599.802	-0.05766	30.2827	-34.4678	7.80046	-35.7368
142.899	-6.97416e-05	142.704	-0.05863	3.45618	-15.6483	-34.5068	-19.7016		609.759	-0.01922	607.721	-0.05189	31.4619	-34.866	8.94315	-36.135
144.895	0.00421	144.688	-0.05508	3.35899	-15.8756	-35.5627	-20.0353		617.605	-0.0173	615.572	-0.04997	32.5889	-35.2665	10.2849	-36.5243
146.862	0.00544	146.582	-0.06066	3.86705	-16.0362	-36.4923	-20.3569		625.487	-0.01345	623.478	-0.0442	33.8364	-35.6602	11.6412	-36.9113
148.845	0.0097	148.534	-0.06015	3.67473	-16.2757	-37.1738	-20.6511		633.312	-0.01153	631.374	-0.04036	34.8981	-36.0652	13.0477	-37.2938
150.817	0.01093	150.489	-0.05964	3.49674	-16.5121	-38.0277	-20.9605		641.173	-0.00961	639.204	-0.03844	36.2067	-36.4545	14.6867	-37.665
152.769	0.01215	152.459	-0.05913	3.8631	-16.6909	-39.3865	-21.3337		649.062	-0.00577	647.066	-0.03652	37.4923	-36.846	16.3979	-38.0295
154.761	0.01643	154.412	-0.05863	3.7745	-16.9182	-39.8949	-21.6066		656.903	-0.00384	654.902	-0.03459	38.8749	-37.2308	18.4898	-38.3738
156.743	0.0207	156.33	-0.06116	3.2646	-17.1941	-40.8551	-21.9312		664.696	-0.00384	662.738	-0.03267	40.5383	-37.5998	20.7793	-38.7045
158.714	0.02193	158.315	-0.05762	3.43022	-17.3911	-41.3924	-22.2072		672.5	-0.00384	670.624	-0.02883	539.007	-8.16075	23.5986	-39.0037
160.706	0.0262	160.267	-0.05711	3.74949	-17.5729	-41.9631	-22.4892		680.343	-0.00192	678.476	-0.02691	681.637	-0.06975	29.065	-39.1433
162.632	0.02437	162.241	-0.0566	3.19118	-17.8548	-42.4793	-22.7652		688.206	0	686.313	-0.02498	689.723	-0.054	666.168	-1.386
164.662	0.0317	164.156	-0.05914	2.86244	-18.1095	-42.6999	-23.0077		696.001	0	694.116	-0.02498	697.675	-0.045	695.837	-0.07425
166.616	0.03292	166.115	-0.05863	2.88593	-18.3247	-43.1435	-23.2746		703.819	0	701.935	-0.02498	705.556	-0.0405	703.868	-0.06075
168.612	0.0372	168.053	-0.05813	2.94652	-18.5338	-43.5102	-23.5323		711.608	0	709.759	-0.02306	713.402	-0.03825	711.793	-0.054
170.573	0.03842	170.025	-0.05762	2.7991	-18.7672	-43.6343	-23.7627		719.42	0	717.65	-0.01922	721.201	-0.03825	719.704	-0.04725
172.545	0.04268	171.995	-0.05711	2.65772	-19.0036	-44.064	-24.0296		727.228	0	725.423	-0.02114	729.079	-0.03375	727.576	-0.04275
174.549	0.04697	174.495	0.00416	2.70368	-19.2158	-44.6938	-24.3177		735.042	0	733.309	-0.0173	736.849	-0.036	735.436	-0.0405
176.51	0.04819	176.405	0.00162	2.64364	-19.4401	-44.6762	-24.5329		742.803	-0.00192	741.068	-0.01922	744.734	-0.0315	743.306	-0.036
178.49	0.04943	178.381	0.00516	1.93116	-19.7372	-45.2062	-24.8088		750.639	0	748.91	-0.0173	752.582	-0.02925	751.166	-0.03375
180.431	0.05064	180.326	0.00264	1.99464	-19.9463	-46.0886	-25.1243		758.418	-0.00192	756.723	-0.0173	760.387	-0.02925	758.95	-0.03375
182.405	0.05187	182.279	0.00314	2.23461	-20.1372	-46.7394	-25.4155		766.225	-0.00192	764.567	-0.01538	768.186	-0.02925	766.831	-0.02925
184.386	0.05614	184.268	0.00669	1.95904	-20.3888	-47.0887	-25.6732		774.031	-0.00192	772.372	-0.01538	776.024	-0.027	774.683	-0.027
186.366	0.0604	186.233	0.0072	1.92009	-20.6101	-47.1935	-25.9006		781.798	-0.00384	780.183	-0.01538	783.841	-0.027	782.533	-0.02475
188.32	0.05859	188.097	0.00162	1.93054	-20.8253	-47.3872	-26.1401		789.619	-0.00192	788.019	-0.01345	791.641	-0.027	790.372	-0.0225
190.282	0.05982	190.077	0.00213	1.89475	-21.0465	-47.9981	-26.4251		797.412	-0.00384	795.795	-0.01538	799.464	-0.027	798.131	-0.02475
192.263	0.06408	192.057	0.00567	1.94908	-21.2587	-48.1876	-26.6647		805.246	-0.00192	803.636	-0.01345	807.253	-0.027	805.982	-0.0225
194.217	0.0653	194.02	0.00618	2.01629	-21.4709	-48.9232	-26.9649		813.029	-0.00384	811.434	-0.01345	815.101	-0.02475	813.813	-0.02025
196.215	0.06958	195.969	0.00669	1.45946	-21.7498	-49.2086	-27.2135		820.789	-0.00577	819.285	-0.01153	822.86	-0.027	821.683	-0.018
198.211	0.07386	197.898	0.00415	2.06229	-21.9012	-49.834	-27.5017		828.542	-0.00769	827.053	-0.01345	830.683	-0.027	829.509	-0.01575
200.149	0.07204	199.851	0.00466	1.36693	-22.1953	-50.2734	-27.7655		836.363	-0.00769	834.86	-0.01345	838.516	-0.02475	837.323	-0.01575
202.11	0.07326	201.803	0.00517	0.81529	-22.4743	-50.7833	-28.0415		844.111	-0.00961	842.643	-0.01345	846.36	-0.0225	845.035	-0.02025
204.028	0.07143	203.754	0.00264	0.76462	-22.6986	-51.2667	-28.3144		851.905	-0.01153	850.527	-0.01153	854.166	-0.0225	852.883	-0.018
205.988	0.07265	205.72	0.00618	0.85004	-22.9077	-51.4969	-28.5569		859.736	-0.00961	858.278	-0.01345	862	-0.02025	860.708	-0.018
207.952	0.07388	207.677	0.00669	1.02475	-23.1046	-51.6946	-28.7964		867.46	-0.01345	866.11	-0.01153	869.865	-0.018	868.541	-0.01575
209.964	0.07816	209.6	0.00415	1.00513	-23.3229	-51.7668	-29.0207		875.309	-0.01153	873.925	-0.01153	877.704	-0.01575	876.35	-0.01575
211.912	0.07635	211.544	0.00466	1.41393	-23.4986	-51.9216	-29.2572		883.072	-0.01345	881.761	-0.00961	885.492	-0.01575	884.142	-0.01575
213.814	0.07451	213.494	0.00213	1.37473	-23.7199	-52.0715	-29.4906		890.891	-0.01345	889.561	-0.00961	893.306	-0.01575	891.956	-0.01575
215.785	0.07574	215.471	0.00567	1.36903	-23.9381	-52.0098	-29.7028		898.721	-0.01153	897.347	-0.01153	901.143	-0.0135	899.819	-0.0135
217.764	0.08	217.409	0.00314	1.28631	-24.1654	159.548	-6.33153		906.541	-0.01153	905.11	-0.01345	909	-0.01125	907.607	-0.0135
219.737	0.08123	219.329	0.000609083	1.2246	-24.3897	217.573	-0.07632		914.34	-0.01153	912.948	-0.01153	916.874	-0.00675	915.453	-0.01125
221.705	0.08246	221.275	0.00111	0.91941	-24.6413	219.642	-0.0666		922.095	-0.01345	920.746	-0.01153	924.712	-0.0045	923.247	-0.01125
223.632	0.08063	223.273	0.00466	1.02417	-24.8474	221.654	-0.05993		929.961	-0.01153	928.605	-0.00961	932.564	-0.00225	931.1	-0.009
225.599	0.08186	225.234	0.00517	1.50117	-25.014	223.678	-0.05326		937.797	-0.00961	936.41	-0.00961	940.359	-0.00225	938.914	-0.009
227.517	0.08003	227.157	0.00264	1.37834	-25.2444	225.652	-0.04964		945.606	-0.00961	944.255	-0.00769	948.215	0	946.714	-0.009
229.505	0.08127	229.104	0.00314	1.67775	-25.4292	227.585	-0.04906		953.397	-0.00961	952.036	-0.00769	956.019	0	954.562	-0.00675
231.446	0.08248	231.01	-0.00243	1.42424	-25.6748	229.564	-0.04846		961.294	-0.00577	959.867	-0.00769	963.837	0	962.356	-0.00675
233.369	0.07762	232.979	0.00111	1.06447	-25.9325	231.537	-0.04484		969.093	-0.00577	967.701	-0.00577	971.614	0	970.204	-0.0045
235.296	0.07579	234.979	0.00466	1.14918	-26.1416	233.531	-0.04121		976.939	-0.00384	975.518	-0.00577	979.458	0.00225	977.971	-0.00675
237.247	0.07701	236.933	0.00517	1.40545	-26.3295	235.506	-0.03758		984.789	-0.00192	983.291	-0.00769	987.312	0.0045	985.834	-0.0045
239.231	0.07825	238.873	0.00264	1.4388	-26.5447	237.474	-0.03699		992.592	-0.00192	991.125	-0.00577	995.17	0.00675	993.577	-0.00675
241.179	0.07946	240.783	0.000100496	93.0569	-16.5479	239.441	-0.03337		1000.43	0	998.916	-0.00577	1002.93	0.0045	1001.42	-0.0045
243.149	0.08069	242.767	0.00364	242.521	-0.09902	241.404	-0.03278		1008.23	0	1006.76	-0.00384	1010.76	0.00675	1009.24	-0.0045
245.085	0.07887	244.735	0.00415	244.585	-0.08963	243.36	-0.03219		1016.08	0.00192	1014.6	-0.00384	1018.57	0.00675	1017.03	-0.0045
247.008	0.07704	246.691	0.00466	246.615	-0.08025	245.325	-0.0316		1023.9	0.00192	1022.39	-0.00384	1026.35	0.0045	1024.9	-0.00225
249.014	0.08132	248.59	-0.000910063	248.651	-0.07087	247.312	-0.02797		1031.76	0.00577	1030.19	-0.00384	1034.19	0.00675	1032.7	-0.00225
250.936	0.07949	250.559	0.00263	250.624	-0.06755	249.259	-0.02738		1039.57	0.00577	1037.99	-0.00384	1042	0.00675	1040.53	0
252.88	0.07767	252.519	0.00314	252.676	-0.05817	251.213	-0.0268		1047.42	0.00769	1045.82	-0.00192	1049.79	0.00675	1048.31	-0.00225
254.802	0.07584	254.492	0.00365	254.63	-0.05789	253.174	-0.02621		1055.27	0.00961	1053.7	0	1057.61	0.00675	1056.09	-0.00225
256.745	0.07402	256.428	0.00415	256.635	-0.05154	255.134	-0.02562		1063.07	0.00961	1061.44	-0.00192	1065.37	0.0045	1063.97	0
258.711	0.07525	258.365	0.00162	258.606	-0.05126	257.086	-0.02503		1070.92	0.01153	1069.26	-0.00192	1073.19	0.0045	1071.76	0
260.678	0.07648	260.286	-0.0009133	260.541	-0.05099	259.007	-0.02748		1078.72	0.01153	1077.05	-0.00192	1080.99	0.0045	1079.53	-0.00225
262.644	0.07771	262.272	0.00263	262.56	-0.04464	261.004	-0.02385		1086.52	0.01153	1084.9	0	1088.7	0	1087.36	0
264.558	0.07587	264.236	0.00314	264.55	-0.04132	262.954	-0.02327		1094.29	0.00961	1092.67	-0.00192	1096.52	0	1095.18	0
266.494	0.07405	266.19	0.00365	266.501	-0.04105	264.909	-0.02268		1102.18	0.01345	1100.53	0	1104.32	0	1102.98	0
268.469	0.07528	268.119	0.00111	268.46	-0.04077	266.876	-0.02209		1109.96	0.01153	1108.32	0	1112.13	0	1110.75	-0.00225
270.404	0.07346	270.045	-0.00142	270.415	-0.04049	268.825	-0.0215		1117.74	0.01153	1116.12	0	1119.95	0	1118.6	0
272.369	0.07468	271.991	-0.000914364	272.367	-0.04021	270.76	-0.02395		1125.59	0.01345	1123.96	0.00192	1127.73	0	1126.36	-0.00225
274.289	0.07285	273.955	-0.000406009	274.363	-0.0369	272.7	-0.02336		1133.36	0.01153	1131.74	0	1135.52	-0.00225	1134.17	-0.00225
276.221	0.07103	275.919	0.000102115	276.315	-0.03662	274.677	-0.02277		1141.17	0.01153	1139.56	0	1143.27	-0.0045	1141.97	-0.00225
278.163	0.06921	277.868	0.000606724	278.294	-0.03331	276.636	-0.02218		1148.9	0.00769	1147.35	0	1151.1	-0.0045	1149.81	0
280.118	0.0674	279.811	0.00111	280.248	-0.03303	278.549	-0.02464		1156.69	0.00769	1155.13	0	1158.93	-0.00225	1157.64	0
282.06	0.06861	281.76	-0.00142	282.178	-0.03579	280.538	-0.02101		1164.47	0.00577	1162.97	0	1166.74	-0.00225	1165.41	0
283.971	0.06374	283.738	0.00213	284.152	-0.03247	282.493	-0.02042		1172.27	0.00577	1170.76	0	1174.47	-0.00675	1173.24	0
285.896	0.06191	285.666	-0.000405639	286.158	-0.02916	284.453	-0.01983		1180.05	0.00384	1178.58	0	1182.27	-0.00675	1181.04	0
287.844	0.0601	287.652	0.00314	288.132	-0.02585	286.406	-0.01924		1187.81	0.00192	1186.38	0	1190.08	-0.00675	1188.85	0
289.786	0.05828	289.597	0.00364	290.096	-0.02557	288.365	-0.01865		1195.58	0	1194.19	0	1197.89	-0.00675	1196.65	0
291.705	0.05644	291.528	0.00111	292.036	-0.02529	290.297	-0.0211		1203.38	0	1201.98	0	1205.65	-0.009	1204.42	-0.00225
293.623	0.05158	293.508	0.00466	293.995	-0.02501	292.269	-0.01748		1211.17	0	1209.79	0	1213.46	-0.009	1212.22	-0.00225
295.542	0.04975	295.488	0.00517	295.99	-0.0217	294.245	-0.01689		1219.01	0	1217.62	0	1221.26	-0.009	1220.04	-0.00225
297.512	0.05098	297.378	-0.000404806	297.953	-0.01839	296.206	-0.01327		1226.8	0	1225.4	0	1229.03	-0.01125	1227.88	0
299.45	0.04915	299.317	9.67965e-05	299.906	-0.02114	298.16	-0.01571		1234.56	-0.00192	1233.17	-0.00192	1236.88	-0.009	1235.68	0
301.424	0.05039	301.254	-0.00243	301.882	-0.01783	300.113	-0.01209		1242.37	-0.00192	1240.98	-0.00192	1244.72	-0.00675	1243.46	-0.00225
303.359	0.04856	303.233	0.00111	303.831	-0.01755	302.062	-0.01453		1250.13	-0.00384	1248.8	0	1252.53	-0.00675	1251.25	-0.00225
305.233	0.04367	305.171	-0.00142	305.786	-0.01727	304.03	-0.01394		1257.91	-0.00577	1256.6	-0.00192	1260.29	-0.009	1259.05	-0.00225
307.217	0.04491	307.154	0.00213	307.777	-0.01396	306.004	-0.01032		1265.71	-0.00577	1264.39	-0.00192	1268.16	-0.0045	1266.88	-0.00225
309.153	0.04309	309.085	-0.000405361	309.71	-0.01671	307.923	-0.01277		1273.53	-0.00577	1272.19	-0.00192	1275.99	-0.0045	1274.71	0
311.119	0.04431	311.05	0.00313	311.659	-0.01644	309.884	-0.01218		1281.3	-0.00577	1280	-0.00192	1283.82	-0.00225	1282.52	0
313.056	0.04249	313	0.00364	313.61	-0.01616	311.841	-0.01159		1289.13	-0.00577	1287.8	-0.00192	1291.59	-0.0045	1290.27	-0.00225
314.955	0.03762	314.983	0.00415	315.572	-0.01588	313.76	-0.01405		1296.98	-0.00384	1295.67	0	1299.43	-0.00225	1298.1	-0.00225
316.871	0.03275	316.944	0.00466	317.531	-0.0156	315.789	-0.00738		1304.7	-0.00769	1303.41	-0.00192	1307.28	0	1305.9	-0.00225
318.808	0.03396	318.827	-0.000914595	319.558	-0.00925	317.725	-0.00982		1312.53	-0.00769	1311.23	-0.00192	1315.09	0	1313.75	0
320.805	0.03521	320.775	-0.000410402	321.491	-0.00898	319.671	-0.00924		1320.33	-0.00577	1319.02	-0.00192	1322.89	0	1321.56	0
322.723	0.03337	322.736	9.7074e-05	323.428	-0.01173	321.594	-0.01169		1328.11	-0.00769	1326.88	0	1330.7	0	1329.34	0
324.654	0.03155	324.727	0.00364	325.393	-0.00842	323.581	-0.00806		1335.97	-0.00577	1334.64	-0.00192	1338.54	0.00225	1337.16	0
326.623	0.03278	326.712	0.00719	327.393	-0.0051	325.541	-0.00747		1343.77	-0.00577	1342.5	0	1346.34	0.00225	1344.95	0
328.55	0.03095	328.677	0.0077	329.351	-0.00483	327.472	-0.00992		1351.61	-0.00384	1350.28	0	1354.19	0.0045	1352.81	0.00225
330.497	0.02913	330.559	0.00212	331.3	-0.00455	329.428	-0.00934		1359.4	-0.00384	1358.1	0	1362.03	0.00675	1360.62	0.00225
332.42	0.0273	332.538	0.00567	333.269	-0.00124	331.351	-0.01179		1367.3	0	1365.9	0	1369.85	0.00675	1368.42	0.00225
334.366	0.02548	334.469	0.00313	335.227	-0.000958808	333.329	-0.00816		1375.1	0	1373.71	0	1377.59	0.0045	1376.18	0
336.303	0.02366	336.44	0.00364	337.164	-0.00371	335.32	-0.00453		1382.91	0	1381.51	0	1385.44	0.00675	1384.04	0.00225
338.221	0.02183	338.401	0.00415	339.146	-0.000401245	337.291	-0.00394		1390.71	0	1389.32	0	1393.3	0.009	1391.84	0.00225
340.195	0.02306	340.339	0.00465	341.059	-0.00316	339.213	-0.00639		1398.52	0	1397.13	0	1401.18	0.0135	1399.62	0
342.125	0.02123	342.288	0.00516	343.044	0.000153265	341.125	-0.00885		1406.36	0.00192	1404.92	0	1408.95	0.01125	1407.41	0
344.04	0.01637	344.256	0.00567	344.994	0.000430751	343.089	-0.00826		1414.16	0.00192	1412.73	0	1416.7	0.009	1415.26	0.00225
345.961	0.01454	346.244	0.00921	346.92	-0.00233	345.043	-0.00767		1422.06	0.00577	1420.62	0.00384	1424.55	0.01125	1423.02	0
347.932	0.01577	348.196	0.00972	348.916	0.000988823	347.016	-0.00708		1429.86	0.00577	1428.37	0.00192	1432.39	0.0135	1430.85	0
349.873	0.01395	350.116	0.00718	350.858	0.00127	349.003	-0.00345		1437.69	0.00769	1436.23	0.00384	1440.16	0.01125	1438.67	0.00225
351.828	0.01517	352.079	0.00769	352.814	0.00154	350.91	-0.00591		1445.5	0.00769	1443.98	0.00192	1448.01	0.0135	1446.5	0.00225
353.754	0.01334	354.024	0.0082	354.785	0.00486	352.863	-0.00532		1453.31	0.00769	1451.8	0.00192	1455.81	0.0135	1454.27	0.00225
355.695	0.01152	355.995	0.00871	356.776	0.00817	354.836	-0.00473		1461.2	0.01153	1459.6	0.00192	1463.58	0.01125	1462.12	0.0045
357.696	0.0158	357.95	0.00921	358.741	0.00845	356.817	-0.0011		1469	0.01153	1467.45	0.00384	1471.34	0.009	1469.91	0.00225
359.589	0.01092	359.905	0.00972	360.658	0.00569	358.779	-0.000508633		1476.81	0.01153	1475.22	0.00192	1479.14	0.00675	1477.71	0.00225
361.557	0.01215	361.853	0.01022	362.601	0.00597	360.697	-0.00296		1484.6	0.01153	1483.02	0.00192	1486.96	0.009	1485.54	0.0045
363.495	0.01033	363.779	0.00769	364.587	0.00928	362.626	-0.00541		1492.42	0.01153	1490.81	0.00192	1494.7	0.0045	1493.3	0.00225
365.435	0.00851	365.745	0.0082	366.551	0.00956	364.607	-0.00179		1500.22	0.01153	1498.67	0.00384	1502.53	0.00675	1501.12	0.00225
367.359	0.00668	367.721	0.01174	368.524	0.01287	366.558	-0.00423		1508.02	0.01153	1506.48	0.00384	1510.32	0.00675	1508.97	0.0045
369.35	0.01095	369.644	0.00921	370.487	0.01315	368.51	-0.00364		1515.8	0.00961	1514.25	0.00192	1518.17	0.00675	1516.73	0.00225
371.295	0.00913	371.61	0.00972	372.429	0.01343	370.427	-0.0061		1523.59	0.00961	1522.07	0.00384	1525.88	0.00225	1524.5	0
373.216	0.0073	373.574	0.01022	374.409	0.01674	372.378	-0.00551		1531.37	0.00769	1529.85	0.00192	1533.69	0.00225	1532.29	0
375.161	0.00548	375.549	0.01377	376.354	0.01702	374.302	-0.00796		1539.17	0.00769	1537.68	0.00384	1541.46	0	1540.12	0
377.086	0.00365	377.503	0.01427	378.336	0.0173	376.283	-0.00737		1546.97	0.00769	1545.51	0.00384	1549.25	0	1547.92	0
379.08	0.00793	379.427	0.01174	380.259	0.01454	378.23	-0.00678		1554.78	0.00769	1553.31	0.00384	1557.06	0	1555.73	0
381.018	0.00611	381.379	0.01225	382.171	0.01178	380.158	-0.00923		1562.5	0.00384	1561.03	0	1564.87	0	1563.53	0
382.979	0.00733	383.342	0.01275	384.152	0.0151	382.143	-0.00561		1570.27	0.00192	1568.87	0.00192	1572.66	-0.00225	1571.33	0
384.915	0.00551	385.299	0.01326	386.127	0.01841	384.09	-0.00502		1578.11	0.00384	1576.64	0	1580.39	-0.0045	1579.14	0
386.834	0.00368	387.264	0.01377	388.108	0.01869	386.056	-0.00443		1585.89	0.00192	1584.49	0.00192	1588.21	-0.0045	1586.95	0
388.8	0.0049	389.202	0.01427	390.009	0.01593	388.017	-0.00384		1593.64	0	1592.25	0	1596.02	-0.0045	1594.75	0
390.808	0.00919	391.102	0.0087	391.975	0.01621	389.944	-0.00629		1601.47	0	1600.06	0	1603.82	-0.0045	1602.56	0
392.763	0.01041	393.07	0.00921	393.926	0.01649	391.884	-0.00571		1609.23	-0.00192	1607.85	0	1611.6	-0.00675	1610.33	-0.00225
394.708	0.00859	395.013	0.00971	395.879	0.0198	393.85	-0.00512		1617.06	0	1615.67	0	1619.35	-0.009	1618.18	0
396.615	0.00675	397.018	0.01326	397.867	0.02008	395.795	-0.00756		1624.81	-0.00384	1623.48	0	1627.2	-0.00675	1625.96	0
398.597	0.00799	398.957	0.01376	399.816	0.02036	397.738	-0.00698		1632.61	-0.00384	1631.28	0	1635.01	-0.00675	1633.79	0
400.529	0.00616	400.867	0.0082	401.745	0.0176	399.724	-0.00335		1640.36	-0.00577	1639.04	-0.00192	1642.78	-0.009	1641.54	-0.00225
402.491	0.00739	402.807	0.0087	403.673	0.01787	401.64	-0.00581		1648.17	-0.00577	1646.85	-0.00192	1650.62	-0.00675	1649.37	-0.00225
404.431	0.00557	404.742	0.00617	405.642	0.01815	403.634	-0.00217		1656.01	-0.00384	1654.64	-0.00192	1658.39	-0.009	1657.16	-0.00225
406.418	0.00984	406.753	0.00972	407.603	0.01843	405.566	-0.00462		1663.75	-0.00769	1662.51	0	1666.15	-0.01125	1665	0
408.364	0.01106	408.675	0.01022	409.542	0.01568	407.553	-0.000995899		1671.59	-0.00577	1670.26	-0.00192	1674.03	-0.00675	1672.81	0
410.359	0.01533	410.62	0.00769	411.479	0.01595	409.511	-0.000406934		1679.36	-0.00769	1678.08	-0.00192	1681.89	-0.0045	1680.62	0
412.297	0.01351	412.556	0.00819	413.46	0.01927	411.433	-0.00286		1687.16	-0.00769	1685.84	-0.00384	1689.73	-0.00225	1688.39	-0.00225
414.277	0.01475	414.523	0.0087	415.382	0.01651	413.384	-0.00227		1694.97	-0.00769	1693.67	-0.00192	1697.53	-0.00225	1696.18	-0.00225
416.239	0.01597	416.483	0.00921	417.333	0.01679	415.343	-0.00168		1702.81	-0.00577	1701.49	-0.00192	1705.37	0	1704	-0.00225
418.204	0.02023	418.406	0.00667	419.314	0.0201	417.317	-0.00109		1710.57	-0.00769	1709.3	-0.00192	1713.17	0	1711.75	-0.0045
420.171	0.02146	420.384	0.00719	421.257	0.01734	419.26	-0.000506135		1718.39	-0.00769	1717.06	-0.00384	1721	0	1719.66	0
422.151	0.02269	422.307	0.00768	423.205	0.01762	421.204	7.85749e-05		1726.2	-0.00577	1724.9	-0.00192	1728.82	0.00225	1727.45	0
424.126	0.02696	424.309	0.01123	425.153	0.0179	423.165	0.000668372		1734.03	-0.00577	1732.7	-0.00192	1736.63	0.00225	1735.21	-0.00225
426.062	0.02513	426.282	0.01478	427.097	0.01817	425.132	0.00126		1741.87	-0.00384	1740.54	0	1744.43	0.00225	1743.02	-0.00225
428.028	0.02636	428.241	0.01528	429.069	0.01845	427.104	0.00185		1749.67	-0.00384	1748.36	0	1752.28	0.0045	1750.87	0
430.001	0.03062	430.186	0.01275	431.023	0.01873	429.036	0.00243		1757.53	-0.00192	1756.17	0	1760.12	0.00675	1758.67	0
431.981	0.03186	432.094	0.01022	432.955	0.01598	431.007	0.00303		1765.33	-0.00192	1763.95	0	1767.93	0.00675	1766.49	0
433.942	0.03308	434.032	0.00769	434.911	0.01929	432.918	0.000570928		1773.16	0	1771.77	0	1775.78	0.009	1774.23	-0.00225
435.884	0.03126	436.003	0.01123	436.871	0.01957	434.851	-0.00188		1780.98	0	1779.57	0	1783.57	0.009	1782.1	0
437.831	0.03248	437.969	0.01174	438.814	0.01681	436.822	-0.00129		1788.79	0	1787.39	0	1791.34	0.00675	1789.89	0
439.825	0.03675	439.931	0.01225	440.756	0.01709	438.74	-0.00374		1796.66	0.00384	1795.19	0	1799.15	0.00675	1797.71	0
441.752	0.03493	441.853	0.00971	442.705	0.01736	440.705	-0.00315		1804.43	0.00192	1802.99	0	1807.03	0.01125	1805.52	0
443.76	0.03921	443.797	0.01022	444.689	0.02068	442.646	-0.00257		1812.28	0.00384	1810.79	0	1814.82	0.009	1813.32	0
445.728	0.04044	445.758	0.01072	446.62	0.01792	444.606	-0.00198		1820.1	0.00577	1818.6	0	1822.59	0.009	1821.1	0
447.661	0.04165	447.719	0.01123	448.572	0.0182	446.571	-0.00139		1827.97	0.00769	1826.4	0	1830.42	0.009	1828.93	0
449.637	0.04288	449.712	0.01478	450.552	0.02151	448.588	0.00528		1835.82	0.00961	1834.25	0.00192	1838.24	0.01125	1836.74	0
451.628	0.04715	451.637	0.01225	452.489	0.01876	450.512	0.00283		1843.6	0.00961	1842.02	0	1846.08	0.01125	1844.52	0
453.585	0.04837	453.586	0.01275	454.421	0.01903	452.426	0.000375115		1851.37	0.00769	1849.8	0	1853.82	0.009	1852.36	0
455.566	0.04961	455.529	0.01325	456.391	0.01931	454.4	0.000968798		1859.17	0.00769	1857.63	0	1861.64	0.009	1860.18	0.00225
457.53	0.05387	457.493	0.01376	458.313	0.01655	456.364	0.00156		1867.02	0.00961	1865.43	0	1869.43	0.009	1867.94	0
459.503	0.0551	459.489	0.01731	460.305	0.01987	458.301	0.00214		1874.88	0.01153	1873.23	0	1877.2	0.00675	1875.76	0
461.466	0.05632	461.407	0.01477	462.22	0.01711	460.276	0.00274		1882.64	0.00961	1881.04	0	1885.03	0.00675	1883.57	0
463.463	0.0606	463.316	0.00921	464.137	0.01435	462.216	0.00332		1890.42	0.00961	1888.83	0	1892.82	0.00675	1891.38	0
465.441	0.06487	465.286	0.01275	466.106	0.01463	464.171	0.00391		1898.27	0.01153	1896.64	0	1900.55	0.00225	1899.16	0
467.408	0.0661	467.245	0.01326	468.084	0.01794	466.131	0.0045		1906.05	0.00961	1904.46	0	1908.36	0.00225	1906.99	0
469.359	0.06731	469.211	0.01376	470.004	0.01519	468.128	0.00813		1913.94	0.01345	1912.27	0	1916.1	0	1914.78	0
471.36	0.07159	471.141	0.01123	471.943	0.01243	470.084	0.00872		1921.65	0.00961	1920.06	0	1923.94	0	1922.59	0
473.364	0.07588	473.047	0.00869	473.853	0.00967	472.021	0.0093		1929.41	0.00769	1927.86	0	1931.74	0	1930.41	0
475.337	0.08014	475.05	0.01224	475.821	0.00995	473.959	0.00685		1937.19	0.00577	1935.68	0	1939.55	0	1938.2	0
477.261	0.07831	477	0.01275	477.734	0.00719	475.94	0.01048		1945	0.00577	1943.47	0	1947.35	0	1946.01	0
479.259	0.08259	478.909	0.00718	479.709	0.00747	477.887	0.00803		1952.8	0.00577	1951.29	0	1955.11	-0.00225	1953.77	-0.00225
481.222	0.08381	480.883	0.01072	481.643	0.00775	479.815	0.00861		1960.61	0.00577	1959.04	-0.00192	1962.88	-0.0045	1961.56	-0.0045
483.212	0.08808	482.838	0.01123	483.598	0.00803	481.791	0.00921		1968.37	0.00384	1966.85	-0.00192	1970.68	-0.0045	1969.39	-0.00225

## Sheet: Supplementary  Fig.16
RH(%)	Time(min)	Error bar
90	20	2.1
80	16	1.5
70	12	1
60	10	1.9
50	8	1.5

## Sheet: Supplementary Fig. 17
Particle size (nm)	Count
11	7
13	8
15	16
17	17
19	9
21	14
23	8
25	7
27	6
29	1
31	1
33	0
35	2
37	0
39	0
41	2
43	0
45	0
47	1
49	1
51	0
